# Supplementary material for: Enhancing restoration success of rare plants in an arid-tropical climate through water-saving technologies: a case study of Scalesia affinis ssp. brachyloba in the Galapagos Islands
Source: PeerJ. 2023 Dec 6;11:e16367. doi: 10.7717/peerj.16367 (PMC10710167; doi:10.7717/peerj.16367)
Supplement: Supplemental Information 1 [file peerj-11-16367-s001.csv]

date	mean_temp	min_temp	max_temp	total_precip
1964-12-31	26.1	22.2	30.8	0
1965-01-01	23.9	21	25.8	0.7
1965-01-02	23.4	21.1	26.2	0
1965-01-03	23.7	22	26.6	0
1965-01-04	24	NA	26.6	0.3
1965-01-05	24.1	22.2	26.8	0
1965-01-06	24.1	21.5	27.1	0
1965-01-07	24.2	21.1	26.8	0
1965-01-08	24.1	22.1	26.8	1.9
1965-01-09	24.8	NA	27.3	0
1965-01-10	NA	21.3	27.2	0.25
1965-01-11	24.4	21.3	26.8	0
1965-01-12	24.4	22.2	26.6	0
1965-01-13	24.8	22	27.7	0
1965-01-14	24.5	22.6	27.7	0
1965-01-15	24.5	23	26.2	0
1965-01-16	25	23.6	27.8	0
1965-01-17	25.4	22.2	28.1	0
1965-01-18	25	22.2	27.8	0
1965-01-19	25.1	23.5	28.3	0
1965-01-20	24.2	22.4	26.2	0.1
1965-01-21	25.1	23	28.2	0
1965-01-22	25.1	23	28.2	0
1965-01-23	25.4	22.5	28.6	0
1965-01-24	25	21.8	28	4.6
1965-01-25	25.4	23.1	28.3	1.2
1965-01-26	25.2	22.5	27.9	0
1965-01-27	24.8	22	28	0
1965-01-28	24.3	22.1	27	0
1965-01-29	24.5	22.5	26.5	1
1965-01-30	24.4	21.8	27.3	21.45
1965-01-31	25.2	21	28.3	0
1965-02-01	25.4	22	28.7	0
1965-02-02	25.8	22	29.3	0
1965-02-03	25.8	23.5	28.7	0
1965-02-04	25.9	23	28.9	0
1965-02-05	26.3	23.7	29	0
1965-02-06	NA	23	28.3	0
1965-02-07	25.3	23	28.6	7.05
1965-02-08	25.8	22.6	28.7	1.25
1965-02-09	25.6	22.6	29	0.18
1965-02-10	25.5	21.9	28.8	0
1965-02-11	25.6	22.1	29	0
1965-02-12	26	22.5	29.2	0
1965-02-13	25.6	21.8	29.6	0
1965-02-14	26	23.3	29.2	0
1965-02-15	26.3	23.1	29.5	0
1965-02-16	26.3	23.2	29.3	0
1965-02-17	27.1	25.1	29.6	0
1965-02-18	27	22.7	30.4	0
1965-02-19	26.1	23	29.6	0.45
1965-02-20	25.4	22.8	29.4	0
1965-02-21	26.6	22.9	29.4	0
1965-02-22	26	21.8	29.6	0
1965-02-23	26.4	22.5	30.2	0
1965-02-24	26.4	22.5	30.4	0
1965-02-25	27.2	22.7	30.2	0
1965-02-26	27.8	25.2	31.2	0
1965-02-27	27.3	25.6	30.6	0
1965-02-28	28.1	24.2	32	0
1965-03-01	27.8	25.2	31.4	0
1965-03-02	28	23.7	32.8	0
1965-03-03	26.6	23	31.2	0
1965-03-04	26.2	24.4	29.6	0
1965-03-05	26.5	24	29.7	0
1965-03-06	26.4	24.2	29.6	0
1965-03-07	25.6	22.5	29.4	0
1965-03-08	26.9	21.7	31.7	0
1965-03-09	NA	NA	32.7	0
1965-03-10	27.7	25	32.2	0
1965-03-11	28.3	24.3	32.8	0
1965-03-12	28.5	23.5	33	0
1965-03-13	26.9	23.8	29.8	0
1965-03-14	28.1	22.3	32.3	0
1965-03-15	28.1	24	32.9	0
1965-03-16	26.8	22.6	30.2	0
1965-03-17	26.9	23.2	30.7	0
1965-03-18	26.9	23.1	31	0
1965-03-19	26.9	23.1	31	0
1965-03-20	26.8	23.5	30.7	0
1965-03-21	27.1	23.5	31.2	0
1965-03-22	26.9	23.5	30.4	0
1965-03-23	28	25	32.9	0
1965-03-24	27.5	24	30.4	0
1965-03-25	NA	23.6	30.6	0
1965-03-26	27.5	23.6	NA	0
1965-03-27	27.5	24	30.6	0
1965-03-28	27.3	22.2	31.1	0
1965-03-29	27.5	23.9	NA	0
1965-03-30	28.4	24.4	32.2	0
1965-03-31	28.4	24.4	NA	0
1965-04-01	27.5	23.9	30.6	0
1965-04-02	28.2	26.1	31.7	0
1965-04-03	27.2	25	30.8	0
1965-04-04	27.2	25.8	30.6	0
1965-04-05	26.1	24.2	29.7	0
1965-04-06	28	23.9	32.2	0
1965-04-07	28.1	24.2	32.2	0
1965-04-08	27.1	23.3	30.6	0
1965-04-09	26.8	24.4	30.6	0
1965-04-10	27.5	23.9	30.6	0
1965-04-11	27.4	24.2	30.6	0
1965-04-12	NA	23.9	30.6	0
1965-04-13	26.9	23.6	30	0
1965-04-14	26.6	23.1	30.1	0
1965-04-15	28	23.9	30.3	0
1965-04-16	28	24.2	30.8	0
1965-04-17	26.8	22.8	30.6	7.4
1965-04-18	25.3	23.9	29.4	30.5
1965-04-19	26.6	23.3	NA	0
1965-04-20	NA	23.3	30.6	14.2
1965-04-21	25.7	NA	28.9	45
1965-04-22	25.5	23.9	28.3	15.7
1965-04-23	25	NA	28.9	38.2
1965-04-24	NA	22.2	29.4	1.6
1965-04-25	25.7	NA	30	8.6
1965-04-26	24.9	23.3	29.2	1.15
1965-04-27	26.6	22.8	30.6	0
1965-04-28	27.2	23.3	30.3	4.45
1965-04-29	25.8	23.1	28.9	9
1965-04-30	NA	22.2	29.7	47.75
1965-05-01	NA	24.3	31.1	37.9
1965-05-02	26.5	23.3	NA	0
1965-05-03	28.3	23.3	30.6	0
1965-05-04	27.8	24.4	30.6	0
1965-05-05	28.1	25.3	30.6	0
1965-05-06	27.2	24.4	30	0.05
1965-05-07	28	26.7	29.7	0
1965-05-08	26.3	25.3	28.9	0.1
1965-05-09	25.1	NA	27.5	20.65
1965-05-10	25.5	23.1	28.6	7
1965-05-11	26.3	23.3	29.4	0
1965-05-12	26.6	24.7	29.2	1.4
1965-05-13	24.7	NA	27.2	31
1965-05-14	25.5	23.9	28.1	27.1
1965-05-15	25	22.2	28.1	30.5
1965-05-16	26.2	23.9	NA	0
1965-05-17	26.5	23.6	28.9	0
1965-05-18	26.9	25.6	28.3	0.1
1965-05-19	27.1	NA	NA	0.5
1965-05-20	27.4	NA	NA	0
1965-05-21	27.2	26.1	NA	0
1965-05-22	NA	25.6	28.9	6.9
1965-05-23	24	NA	26.7	18.2
1965-05-24	24.1	23.1	26.7	16.1
1965-05-25	26.4	23.9	27.5	1.6
1965-05-26	26.2	24.4	27.2	0.75
1965-05-27	26.1	25.6	27.8	0
1965-05-28	26	23.9	28.3	24.3
1965-05-29	24.8	23.3	27.8	0
1965-05-30	25.8	22.8	27.8	0
1965-05-31	26.2	23.3	28.6	0
1965-06-01	26.2	24.4	28.9	0
1965-06-02	26	NA	28.3	0
1965-06-03	26.3	22.8	28.9	0
1965-06-04	26.5	25	NA	0
1965-06-05	26.4	25.3	28.3	0
1965-06-06	25.8	24.7	27.2	0
1965-06-07	25	24.4	26.9	2.8
1965-06-08	25.8	22.8	27.8	0
1965-06-09	25.9	23.3	27.8	0
1965-06-10	24.7	21.7	27.5	0
1965-06-11	25.8	24.4	27.2	0
1965-06-12	25.9	24.4	28.3	0
1965-06-13	25.4	23.6	NA	2.3
1965-06-14	25	21.1	27.2	0
1965-06-15	24.8	23.6	26.7	0
1965-06-16	25.4	22.2	27.8	0
1965-06-17	25.2	23.9	27.8	0
1965-06-18	25.1	23.3	26.7	0
1965-06-19	24.9	22.8	27.2	0
1965-06-20	25.4	23.9	27.2	0
1965-06-21	25.2	23.9	27.2	0
1965-06-22	24.9	22.8	26.9	0
1965-06-23	25.1	23.9	27.2	0
1965-06-24	25.2	24.2	26.9	0
1965-06-25	24.5	21.1	27.2	1.2
1965-06-26	25	23.1	26.7	0
1965-06-27	25	23.9	NA	0
1965-06-28	25	22.5	27.5	0
1965-06-29	24.5	21.7	27.2	0
1965-06-30	24.8	21.7	27.2	0
1965-07-01	24.7	22.5	27.2	0
1965-07-02	23.8	21.1	27.2	0
1965-07-03	24.7	21.7	26.9	0
1965-07-04	24.1	21.4	26.7	0
1965-07-05	24.3	23.1	26.4	0
1965-07-06	24.4	22.2	26.9	0
1965-07-07	24	6.1	26.1	0
1965-07-08	24.1	23.1	25.8	0
1965-07-09	24.2	22.2	NA	0.8
1965-07-10	24.1	8.6	26.9	0
1965-07-11	24	23.3	25.8	0
1965-07-12	24.3	23.1	26.9	0
1965-07-13	24.3	21.7	26.7	0
1965-07-14	24	21.7	NA	3.4
1965-07-15	24	22.8	26.7	0.4
1965-07-16	23.5	22.2	25	0.6
1965-07-17	23.5	21.9	25.5	0.5
1965-07-18	23.5	22.2	25	0
1965-07-19	23.9	21.7	NA	0.1
1965-07-20	24.3	23.1	26.9	0
1965-07-21	24.2	22.5	NA	0
1965-07-22	23.5	22.5	25.6	0
1965-07-23	23.3	21.8	26.1	0.5
1965-07-24	23.2	21.7	24.6	0
1965-07-25	23.7	20.7	25.8	0.2
1965-07-26	22.8	21	24.9	4.1
1965-07-27	22.9	21	24.8	1.9
1965-07-28	23	19.4	25.6	0.2
1965-07-29	23.5	21	26.2	0
1965-07-30	23.1	22.1	25	0
1965-07-31	23.5	21.7	25.8	0
1965-08-01	23.4	22.2	NA	0
1965-08-02	23.4	21.1	25.8	0
1965-08-03	22.6	20.8	25	0
1965-08-04	23.4	21.7	25.6	0
1965-08-05	22.7	19.4	25.3	0
1965-08-06	24	22.5	NA	0
1965-08-07	23.2	22.2	25	0
1965-08-08	24	22.5	26.1	0
1965-08-09	24.1	21.1	26.1	0
1965-08-10	24	22.8	NA	0
1965-08-11	24.3	22.8	27.2	1.1
1965-08-12	23.8	NA	NA	0
1965-08-13	23.9	21.1	NA	1.3
1965-08-14	23.8	22.5	25.6	0
1965-08-15	23.6	NA	NA	0
1965-08-16	22.9	21.1	24.7	2.2
1965-08-17	23.2	21.7	NA	0.1
1965-08-18	23.1	21.7	25	0
1965-08-19	22.8	21.7	NA	0
1965-08-20	22.8	21.7	25	0
1965-08-21	23.3	21.1	25.6	0
1965-08-22	22.7	21.1	24.7	1.7
1965-08-23	22.2	21.1	23.9	0
1965-08-24	22.9	20.3	25.3	0.3
1965-08-25	23	21.9	NA	0
1965-08-26	22.5	NA	24.7	0
1965-08-27	22.4	20.8	25	0
1965-08-28	21.9	19.9	24.5	0.4
1965-08-29	22.8	20.3	25	0.6
1965-08-30	22.3	18.4	24.7	0.4
1965-08-31	NA	19.5	24.3	0.7
1965-09-01	22.4	19.5	24.8	0
1965-09-02	22.5	19.6	NA	1.6
1965-09-03	22.6	19.8	25.2	0.2
1965-09-04	22.7	20.7	24.9	0
1965-09-05	22.4	20.2	25.3	0.4
1965-09-06	22.3	19.9	24.7	0.2
1965-09-07	21.5	19.7	23.9	2
1965-09-08	21.2	19.8	24.5	2.2
1965-09-09	21.7	19.8	24.6	1.7
1965-09-10	22.3	19.4	24.9	0.3
1965-09-11	22.2	19.6	25	0.4
1965-09-12	22.4	20.3	24.1	0
1965-09-13	22.5	20	NA	0
1965-09-14	22.4	20.8	24.9	0
1965-09-15	22.3	21.2	24.5	0.2
1965-09-16	22.4	20.6	25.3	0.9
1965-09-17	22.8	20.5	25.2	0.65
1965-09-18	23.3	20.6	25.4	0
1965-09-19	23.8	20.9	26.5	0
1965-09-20	23.2	22.4	24.6	0.2
1965-09-21	23.5	21.5	25.5	0
1965-09-22	23.7	21.6	25.2	3.45
1965-09-23	23.3	22.3	24.7	0.3
1965-09-24	23.5	21.6	24.7	0
1965-09-25	23.3	22.1	24.5	0
1965-09-26	23.3	22	24.4	0.1
1965-09-27	23.3	21.9	25.2	0.45
1965-09-28	23	21.3	25.6	0.4
1965-09-29	22.9	20.8	25.7	0.25
1965-09-30	22.5	20.4	25.5	0.3
1965-10-01	22.7	19.7	NA	1
1965-10-02	22	19.7	26.2	0.4
1965-10-03	22.2	19.5	25	0.2
1965-10-04	22	19.7	24.6	1.2
1965-10-05	22.2	19.8	25.1	1.6
1965-10-06	22.5	19.4	25.5	0.3
1965-10-07	22.9	20.2	25.1	0.5
1965-10-08	22.8	21.2	25.2	0
1965-10-09	22.6	20.5	25	0
1965-10-10	21.4	20.5	22	15.4
1965-10-11	22.4	21.2	24.3	0.7
1965-10-12	22.7	20	25.2	0.5
1965-10-13	23.1	20	26	0
1965-10-14	23.9	19.2	26.3	0
1965-10-15	23	20.6	26	6.8
1965-10-16	22.8	20.5	25.5	2.3
1965-10-17	24.1	22	26.8	0.4
1965-10-18	22.2	19.2	25.1	1.5
1965-10-19	22.8	20.2	25.1	0.4
1965-10-20	22.3	20	25.5	1.3
1965-10-21	22.2	20	25.4	0.2
1965-10-22	21.8	19.3	24.4	3.3
1965-10-23	22.8	20.2	24.8	0.6
1965-10-24	23.3	21.3	25.2	0
1965-10-25	22.6	20.6	25	0
1965-10-26	22.6	21.3	24.3	0
1965-10-27	22.9	21	25.1	1
1965-10-28	23.1	20.5	25.8	0
1965-10-29	22.3	19.9	25	0.5
1965-10-30	22.8	20	25.1	0.1
1965-10-31	23.4	19.9	25.2	0
1965-11-01	23	21.3	25.1	0
1965-11-02	22.9	21.6	24.6	0
1965-11-03	22.2	NA	24.6	0
1965-11-04	21.8	19.7	24.5	1.7
1965-11-05	21.7	19.8	24.5	1.5
1965-11-06	23.1	20.3	25.1	0.35
1965-11-07	23.9	21.1	26	0.25
1965-11-08	24	20.6	26.8	0
1965-11-09	23.7	21.8	26.5	2
1965-11-10	23.6	21.1	26	1
1965-11-11	23.2	20.6	23.8	0.3
1965-11-12	NA	20.6	26.2	1.6
1965-11-13	23.6	21.5	26.2	1.4
1965-11-14	24	21.9	26.2	0
1965-11-15	24.1	22.1	26.6	0
1965-11-16	22.6	20.9	25.2	1.5
1965-11-17	22.6	20.9	24.8	0.1
1965-11-18	23.5	22	25.5	0
1965-11-19	23.4	22	25.7	0
1965-11-20	23.1	22.2	25	0
1965-11-21	24.1	22.2	27	0
1965-11-22	23.9	21.6	26.5	0
1965-11-23	24.2	22.1	26.5	0
1965-11-24	24.3	21.5	27	0
1965-11-25	24.3	19.4	27	0
1965-11-26	24.5	22.2	27	0
1965-11-27	24.8	22.5	27.7	0
1965-11-28	24.6	22.3	27.1	0
1965-11-29	23.9	22.5	26.8	0
1965-11-30	24.6	22	27.6	0
1965-12-01	24.4	22.7	26.6	0
1965-12-02	24.1	22.1	26.5	0
1965-12-03	24.2	22.6	26.5	0
1965-12-04	24	22.1	26.3	0
1965-12-05	24.2	21.3	26.7	0.5
1965-12-06	24.6	21.7	27.2	0.7
1965-12-07	24.2	22.3	26.3	0.7
1965-12-08	24.1	22.3	26.7	0
1965-12-09	23.9	21.6	26	3.3
1965-12-10	24.3	22.6	26.5	0.1
1965-12-11	24.2	23	26.4	0
1965-12-12	24.1	22.7	26.5	0
1965-12-13	24	22.3	27.1	0
1965-12-14	NA	21.3	27.5	0
1965-12-15	24.7	22.5	26.9	0
1965-12-16	23.9	22.3	25.8	0.25
1965-12-17	24.9	21	27.1	0
1965-12-18	23.9	21.5	26.2	0
1965-12-19	22.8	20.3	23.8	2.6
1965-12-20	23.8	21.2	26.8	2
1965-12-21	24.1	22.8	25.5	0.1
1965-12-22	25	22.7	27.7	0
1965-12-23	25.2	23	27.6	0
1965-12-24	25.3	23.5	27.7	0
1965-12-25	24.5	22.7	25.8	0
1965-12-26	24.7	22.2	26.9	0
1965-12-27	25.3	22.5	NA	2.8
1965-12-28	24.8	22	27.4	2.85
1965-12-29	25.4	23.6	27.9	0.1
1965-12-30	25	23.5	27.1	0
1965-12-31	25.1	23.5	27.2	0
1966-01-01	25.6	24	27.7	0
1966-01-02	25.1	23.4	26.7	0.8
1966-01-03	25.6	23.3	28.6	0.2
1966-01-04	25.8	23.8	28.3	0
1966-01-05	25.6	23.6	28.1	0
1966-01-06	25.3	22.6	27.6	2.7
1966-01-07	25.4	22.7	28.1	0
1966-01-08	25	23.8	26.6	1.4
1966-01-09	25	23.1	28.8	3.7
1966-01-10	25.7	22.5	27.9	16.3
1966-01-11	25.7	22.6	28.6	0
1966-01-12	25.9	22.7	29.4	0
1966-01-13	25.5	23.5	28.7	0
1966-01-14	26.3	23.5	28.7	0.8
1966-01-15	26.2	24.2	28.8	0.1
1966-01-16	25.4	24.4	28.5	4.2
1966-01-17	26.4	24.1	28.5	2.2
1966-01-18	27	24.1	29.6	0.5
1966-01-19	27.3	24.7	30.5	0
1966-01-20	26.6	25.3	29.5	1.5
1966-01-21	26.2	23.5	27.3	7.2
1966-01-22	26.2	25.1	29.5	0.1
1966-01-23	26.4	24.4	28.5	4.7
1966-01-24	27	24.7	29.7	0
1966-01-25	27.1	25.1	30	0.9
1966-01-26	27.3	24.3	30	0.1
1966-01-27	27.2	24.9	29.8	1.2
1966-01-28	26.5	25.2	29.5	0.4
1966-01-29	27.1	24.5	29.1	4
1966-01-30	26.1	23.3	28.7	16.7
1966-01-31	27	25.5	29	0
1966-02-01	26.8	24.3	29.9	1.5
1966-02-02	26.6	NA	29.2	5
1966-02-03	26.2	23.4	29	24.5
1966-02-04	26.3	23.5	28.9	7.5
1966-02-05	27.1	23.6	30	0.3
1966-02-06	27.4	25.2	30.1	0
1966-02-07	27.6	25	30.5	0
1966-02-08	27.2	25.5	30.2	0
1966-02-09	26.9	25.2	29.7	0.8
1966-02-10	26.7	25.2	29.2	0
1966-02-11	26.5	24.9	29.2	2.2
1966-02-12	26.8	24.9	29.6	0
1966-02-13	26.2	24.4	28.8	0
1966-02-14	26.4	23.4	30	0
1966-02-15	26.3	23.6	29.1	0
1966-02-16	26	22.8	28.9	0
1966-02-17	NA	22.4	29.3	0
1966-02-18	26	23.5	29.4	0
1966-02-19	26.8	23.7	30.1	0
1966-02-20	26.9	22.5	30.2	0
1966-02-21	26.9	23.7	30.3	0
1966-02-22	NA	25	31.3	0
1966-02-23	NA	23.7	30.7	0
1966-02-24	26.8	23.2	30.4	0
1966-02-25	27.2	24.3	30.3	0
1966-02-26	27.4	24.2	30.5	0
1966-02-27	27.3	24.9	30.5	0
1966-02-28	27.2	24.5	30.3	0
1966-03-01	26.5	23.4	30.3	0
1966-03-02	26.9	24.3	31	0
1966-03-03	26	23.2	30	0
1966-03-04	NA	23	29.5	0
1966-03-05	26.5	23.1	29.8	0
1966-03-06	25.6	22.2	30.4	0
1966-03-07	25.4	22.2	29.8	0
1966-03-08	27.4	23.4	31.2	0
1966-03-09	26.6	23.2	30.8	0
1966-03-10	26.2	24	29.5	0
1966-03-11	27.5	23.4	32.6	0
1966-03-12	26	22.8	31.4	0
1966-03-13	25.9	21.3	29.5	0
1966-03-14	NA	21	30.6	0
1966-03-15	25.5	20.7	29.4	0
1966-03-16	25	21	28.7	0
1966-03-17	NA	21.9	29.4	0
1966-03-18	26.6	23.7	29.5	0
1966-03-19	NA	23.4	29	0
1966-03-20	26.7	23.2	29.8	0
1966-03-21	NA	22.8	30.4	0
1966-03-22	NA	22.7	31	0
1966-03-23	26	22	29.6	0
1966-03-24	NA	22.6	29	0
1966-03-25	25.3	20.7	28.5	0
1966-03-26	25.2	22.4	29	0
1966-03-27	25.6	21.8	29.2	0
1966-03-28	25	22.3	27.5	0
1966-03-29	24.9	22.9	27.8	0
1966-03-30	25.7	22.2	28.9	0
1966-03-31	25.4	22.5	28	0
1966-04-01	24.8	22.4	27.2	0
1966-04-02	24.7	23.3	27.8	0
1966-04-03	25.4	22.3	28.6	0
1966-04-04	NA	21.6	28.5	0
1966-04-05	25	21	28.3	0
1966-04-06	25.2	22.7	29.9	0
1966-04-07	25.1	21.7	29.7	0
1966-04-08	25.6	20.4	28.5	0
1966-04-09	26.1	21.4	29.2	0
1966-04-10	26	21.3	28	0
1966-04-11	25.3	22.8	29	0
1966-04-12	25.7	21.3	29	0
1966-04-13	25.8	21.7	29.4	0
1966-04-14	NA	23.2	29	0
1966-04-15	26.2	21.6	29.2	0
1966-04-16	25.5	22.2	29.5	0
1966-04-17	24.5	20.3	28.3	0
1966-04-18	25.2	21.7	29	0
1966-04-19	25.6	20.7	28.4	0
1966-04-20	26	21.3	28.3	0
1966-04-21	25.7	22.2	29.3	0
1966-04-22	NA	22.1	28.3	0
1966-04-23	NA	23.3	29.4	0
1966-04-24	26.4	23.9	29.6	0
1966-04-25	25.9	23.8	28.5	0
1966-04-26	25.7	22.9	28.9	0
1966-04-27	NA	23.2	28.5	0
1966-04-28	25.3	22.3	28	0
1966-04-29	25.5	23	28.6	0
1966-04-30	25.2	23.9	27.6	0
1966-05-01	25.9	23.3	28.4	0
1966-05-02	24.6	22.3	27.5	0
1966-05-03	24.2	22.3	27.5	0
1966-05-04	24.7	21.5	27.5	0
1966-05-05	24.7	23.1	27.8	0
1966-05-06	24.1	22	26.9	0
1966-05-07	24.2	22.7	26.8	0
1966-05-08	24.6	21.9	27.4	0
1966-05-09	24.5	22	27.5	0
1966-05-10	23.2	19.7	25.5	0
1966-05-11	24.1	22.7	25.7	0
1966-05-12	24.3	21.7	27	0
1966-05-13	23.7	21.9	26.9	0
1966-05-14	23.7	21.6	26.4	0
1966-05-15	NA	21.8	26.5	0
1966-05-16	NA	21.4	26	0
1966-05-17	NA	21.3	NA	0
1966-05-18	23.8	20.1	26.4	0
1966-05-19	23.6	20	26.9	0
1966-05-20	23.1	19.6	26.2	0
1966-05-21	23	18.3	24.9	0
1966-05-22	23.1	18.9	NA	0
1966-05-23	22.6	18.7	25.5	0
1966-05-24	23	19.5	26.4	0
1966-05-25	23.3	20.5	NA	0
1966-05-26	23.5	17.4	NA	0
1966-05-27	23.5	19.1	25.8	0
1966-05-28	22.6	17.5	NA	0
1966-05-29	22.6	17.5	25.7	0
1966-05-30	22.7	18.5	25.3	0
1966-05-31	23.2	19.6	25.9	0
1966-06-01	23.1	19.6	25.6	0
1966-06-02	23.2	19.5	26.2	0
1966-06-03	23.5	19	26	0
1966-06-04	22.9	18.2	26.1	0
1966-06-05	23.1	18.4	25.5	0
1966-06-06	23.1	20.9	25.8	0.4
1966-06-07	NA	19.2	25.7	0
1966-06-08	22.4	19.2	25.4	0
1966-06-09	22.3	18.3	25.2	0
1966-06-10	22.4	19.3	25.2	0
1966-06-11	22.6	20.5	25.2	0
1966-06-12	22.8	19.4	25.3	0
1966-06-13	22.4	20.5	24	0
1966-06-14	22.1	20.3	24.8	0
1966-06-15	22.3	20.2	24.7	0
1966-06-16	21.9	18.8	24.2	0
1966-06-17	22.7	20.4	25	0
1966-06-18	22.4	19	25.5	0
1966-06-19	22	19.7	24.2	0.5
1966-06-20	22.2	20.6	24.2	0
1966-06-21	22.5	20.1	24.7	0.1
1966-06-22	22.4	20.9	24.8	0
1966-06-23	22.3	20.4	24.2	0
1966-06-24	22.2	20.4	24.2	5.5
1966-06-25	22.8	21.2	25.3	0
1966-06-26	21.7	20.5	24.4	1.9
1966-06-27	22.7	21.9	25.2	0.1
1966-06-28	22.3	19.5	25	0
1966-06-29	22.7	21.2	25.2	0
1966-06-30	21.9	NA	24	0.5
1966-07-01	21.6	19.5	24	1.1
1966-07-02	22	20.2	24.7	1
1966-07-03	22.3	19.5	24.8	0.5
1966-07-04	22.2	18.4	24.5	0
1966-07-05	22	19	24.7	0
1966-07-06	22	19.7	24.7	0.2
1966-07-07	21.7	NA	23.5	0
1966-07-08	NA	18.8	24.7	0.5
1966-07-09	21.7	18.6	24.1	0
1966-07-10	22.2	20.3	24.7	0
1966-07-11	22.2	20.2	23.8	0.3
1966-07-12	22.4	20.8	25	0
1966-07-13	22.4	20.4	25.5	0
1966-07-14	22	18.5	25.2	0
1966-07-15	21.6	20.4	24.3	0.3
1966-07-16	21.3	19.5	24.1	0.9
1966-07-17	21.6	19.5	24	0.5
1966-07-18	21.7	19.2	24.7	0.2
1966-07-19	21.4	19.1	23.2	0.9
1966-07-20	21.3	20.3	22.3	0.2
1966-07-21	21.2	19.4	23.9	1.4
1966-07-22	21.7	19.6	23.8	0
1966-07-23	21.2	19	23.3	1.6
1966-07-24	21.1	19.1	23.2	0.9
1966-07-25	21.7	19.1	24.2	0.7
1966-07-26	NA	19.8	22.7	0.3
1966-07-27	21.4	19.7	23.5	0.9
1966-07-28	22	19.1	24.5	0.3
1966-07-29	22.2	19.8	24.3	0
1966-07-30	21.9	NA	24.5	0
1966-07-31	21.2	19	23.7	1.1
1966-08-01	21.4	19.2	23.8	0.4
1966-08-02	21	19.1	23.8	0.5
1966-08-03	21	19	23.5	0.2
1966-08-04	21.1	18.8	23.7	0.2
1966-08-05	20.7	18.5	22.9	0.2
1966-08-06	20.3	18.3	23.2	0.2
1966-08-07	NA	NA	23.4	0
1966-08-08	20.2	18.6	22.5	0
1966-08-09	20.6	18.2	23.5	0
1966-08-10	20.7	18.4	22.4	0
1966-08-11	20.6	19.1	22.8	0
1966-08-12	20.4	19	22.4	0
1966-08-13	20.6	19.1	22.6	0
1966-08-14	20.6	18.4	22.7	0.2
1966-08-15	20.3	17.9	23.1	0.4
1966-08-16	20.9	19.1	23.1	0
1966-08-17	20.3	18.8	21.9	0
1966-08-18	19.7	18.5	22.9	0.7
1966-08-19	19.9	18	23	0.3
1966-08-20	20.4	17.8	23.2	0.2
1966-08-21	19.6	17.7	22.7	1.4
1966-08-22	20.1	17.9	22.9	0.3
1966-08-23	20	17.8	22.3	0.1
1966-08-24	20	17.8	22.9	0.2
1966-08-25	20	18.1	22.4	1.6
1966-08-26	20.2	18.2	23.5	0.9
1966-08-27	20.9	18.2	23.4	1
1966-08-28	20.6	18.1	24	0.9
1966-08-29	20.8	18.3	24.1	0.2
1966-08-30	20.9	18.3	24.2	0.3
1966-08-31	20.5	18.5	23	0
1966-09-01	20.4	18.4	22.7	0.1
1966-09-02	20.1	18.4	22.7	0.1
1966-09-03	20	17.8	22.5	0.4
1966-09-04	20.2	17.7	22.8	0.6
1966-09-05	20.4	18.8	22.7	0.1
1966-09-06	20	18.1	23.1	0.4
1966-09-07	20.5	18.1	22.9	0.3
1966-09-08	20.1	18	22.5	0.4
1966-09-09	20.6	19.5	22.9	0
1966-09-10	20.6	19.2	23.5	0
1966-09-11	21.3	19.5	23.4	0
1966-09-12	20.5	19.5	NA	0
1966-09-13	20.5	18.9	22.8	0.1
1966-09-14	20.5	19	23.9	0.1
1966-09-15	21	19.1	23.7	0
1966-09-16	21.3	19.3	23.6	0.2
1966-09-17	21.6	19.2	24	1.2
1966-09-18	NA	19.2	23.5	1
1966-09-19	20.7	18.6	22.8	1.2
1966-09-20	20.6	19.3	22.3	0
1966-09-21	20.5	18.2	23.5	1
1966-09-22	20.5	18.2	23	2.1
1966-09-23	21.4	18.7	24.3	0.8
1966-09-24	21.2	19.3	23.6	0.9
1966-09-25	21.4	19.1	23.6	0.5
1966-09-26	21.1	19	23.5	0.4
1966-09-27	21.2	19.8	23	0
1966-09-28	21.6	18.5	24.7	0
1966-09-29	21.1	19.5	23.2	0
1966-09-30	20.2	18.8	22.5	3.7
1966-10-01	21.2	19.4	23.2	1.6
1966-10-02	20.6	19	23.5	0.5
1966-10-03	20.9	18.4	23.5	0.8
1966-10-04	20.3	18	23	0.6
1966-10-05	20.7	18.8	23.4	0.9
1966-10-06	20.4	18.4	22.8	0.6
1966-10-07	20.5	18.2	23	0.4
1966-10-08	20	17.7	23	0.1
1966-10-09	19.8	17.5	22.6	0.6
1966-10-10	20	17.8	22.9	0.1
1966-10-11	19.4	17.6	22.1	0.8
1966-10-12	20.2	17.8	23.8	0
1966-10-13	19.6	16.9	22.5	3.7
1966-10-14	20.6	16.8	24.2	0
1966-10-15	20.9	NA	23.5	0
1966-10-16	21.5	18.2	24.6	0.2
1966-10-17	21.6	17.8	25.1	0
1966-10-18	21	18.7	23.7	0
1966-10-19	21.6	17.8	24.7	0
1966-10-20	21.5	20.6	23.1	0
1966-10-21	21.2	19.4	23	1.7
1966-10-22	22.2	19	25	0.2
1966-10-23	22.6	19.7	25.5	3.7
1966-10-24	22.6	20.8	24.5	0
1966-10-25	22.4	20.7	25.2	0
1966-10-26	21.4	19.7	24.9	0.9
1966-10-27	22.1	19.4	24.7	1.6
1966-10-28	22.3	20	25.6	0.1
1966-10-29	22.3	20.6	25.3	0
1966-10-30	22.1	20	24.2	0
1966-10-31	21.6	20.6	24	0
1966-11-01	21.9	19.2	24	0
1966-11-02	22.4	20.6	25.3	0
1966-11-03	21.2	19.4	22.7	0.6
1966-11-04	22.6	19.3	25.2	0.5
1966-11-05	22.8	21.2	25.3	0
1966-11-06	22.3	20.3	24.7	0
1966-11-07	22.2	20	24	0
1966-11-08	21.5	19.2	23.3	0
1966-11-09	21.4	19.1	24.3	1
1966-11-10	22.7	20.2	25.1	0.2
1966-11-11	22	21	24.9	0
1966-11-12	21.6	20.2	23.3	0
1966-11-13	21.7	20.4	24.5	0.3
1966-11-14	21.6	18.8	24	0.4
1966-11-15	21.4	19.9	23.3	0
1966-11-16	21.8	19.5	24.5	0
1966-11-17	22.5	20.6	25.2	0
1966-11-18	23	20.7	25.5	0
1966-11-19	21.7	20.1	22.9	1.2
1966-11-20	22.2	21.5	23.6	0
1966-11-21	22.3	19.9	24.6	0
1966-11-22	22.8	19.7	25.5	0
1966-11-23	22	19.8	24.9	0
1966-11-24	23.4	19.9	25.8	0
1966-11-25	21.5	19.5	23.2	0.6
1966-11-26	22.4	19.6	24.8	4.9
1966-11-27	21.8	20.2	24.3	1.1
1966-11-28	21.9	20.1	23.8	0.6
1966-11-29	21.7	20.3	22.9	2.6
1966-11-30	22.5	21.2	25	0
1966-12-01	22.7	20.6	25.5	0.2
1966-12-02	23	21	26	0
1966-12-03	23.2	20.1	25.7	0
1966-12-04	22.7	21.3	25.4	0
1966-12-05	22.4	20.9	25	0
1966-12-06	22.2	18.9	25.3	0
1966-12-07	22.3	19.3	25.4	0
1966-12-08	22.4	18.5	25.1	0
1966-12-09	22.4	18.7	24.8	0
1966-12-10	22.6	20.4	25.3	0
1966-12-11	22.2	19.8	24.5	0
1966-12-12	22.1	19.7	24.6	1.6
1966-12-13	23.3	19.7	26	1.4
1966-12-14	23.5	20.9	26.3	0
1966-12-15	24.3	22.1	26.2	0
1966-12-16	23.8	22.1	26.2	0
1966-12-17	23.6	22	26	0
1966-12-18	22.9	21.8	24.1	0
1966-12-19	23.3	21.8	25	0
1966-12-20	23.4	21.5	25.9	0
1966-12-21	23.2	20.8	25.7	7
1966-12-22	23.3	21.6	25.9	0
1966-12-23	22.9	21.4	25.1	0.2
1966-12-24	23.3	21.5	25.6	0
1966-12-25	23.2	21	25.4	0
1966-12-26	23.3	21.6	25.6	0
1966-12-27	23.5	20.3	26.1	0
1966-12-28	23.1	20.5	26	0
1966-12-29	23.3	21.1	26	0
1966-12-30	23.3	21.3	25.9	0
1966-12-31	23.8	20.5	27	0
1967-01-01	23.9	22.2	26.8	0
1967-01-02	24.3	21.6	26.5	0
1967-01-03	23.2	20.8	25.5	0
1967-01-04	23.7	21.6	26.6	0.1
1967-01-05	24.4	22.3	27.2	0
1967-01-06	24.3	21.5	26.9	0
1967-01-07	25	22.7	27.8	0
1967-01-08	24.8	23.2	27.5	0
1967-01-09	24.9	23	27.7	0
1967-01-10	25.2	23.1	27.8	0
1967-01-11	24.4	21.9	27.6	4
1967-01-12	24.7	22	27.5	0
1967-01-13	24.6	22	27.4	1
1967-01-14	25	22	27.9	0
1967-01-15	24.4	22.5	27	8.8
1967-01-16	24.8	22.7	27.3	0
1967-01-17	24.7	23	28.4	1.5
1967-01-18	24.8	22.4	27.6	2.1
1967-01-19	25.7	23.5	28.4	0.1
1967-01-20	25.2	22.7	28.3	2.4
1967-01-21	25.7	22.8	28.3	0.1
1967-01-22	25.7	24	28.3	0
1967-01-23	25.4	22.7	28	0
1967-01-24	25.9	24	28.4	0
1967-01-25	25.5	22.8	28.5	1.6
1967-01-26	25	22.5	28	0
1967-01-27	25.1	22.9	28.5	2.9
1967-01-28	25	22.5	28.4	5.5
1967-01-29	25.6	23	28.8	0
1967-01-30	25.2	22	28.5	0
1967-01-31	26	22.7	28.7	4.5
1967-02-01	25.3	22.3	28.9	0.1
1967-02-02	25.1	22	29.1	0
1967-02-03	24	22.1	28.7	25.2
1967-02-04	24.1	21.6	28	9.9
1967-02-05	26.3	23.2	29.5	5.5
1967-02-06	27.1	24.8	30.1	0.3
1967-02-07	25.7	21.8	29.5	0
1967-02-08	24.8	22.7	30	27
1967-02-09	25	22.6	28.8	4.4
1967-02-10	26.2	22.7	28.8	32.6
1967-02-11	25.9	23.6	28.9	0
1967-02-12	NA	22.2	29.4	0
1967-02-13	26.8	21.4	32.4	0
1967-02-14	25.9	21.8	29.4	0
1967-02-15	26.4	21.9	30	0.1
1967-02-16	26.2	22	29.6	0
1967-02-17	25.9	21.8	29.7	0
1967-02-18	26.3	24	NA	0
1967-02-19	25.3	22.7	28.5	0
1967-02-20	26.6	22.3	29.7	0
1967-02-21	26	23.2	29	0
1967-02-22	25.3	22.7	28.2	0.4
1967-02-23	24.3	22.2	27.5	0
1967-02-24	24.7	22.2	27.9	1.2
1967-02-25	25.6	22.3	29.4	0.1
1967-02-26	25.8	21	31	4.2
1967-02-27	25.2	21.8	30	0.4
1967-02-28	26.6	22.7	31	0.6
1967-03-01	27	22.8	31.4	8.5
1967-03-02	26.8	22.9	30.4	0.8
1967-03-03	27.2	23.1	30.8	0
1967-03-04	27.3	24	33.1	15.5
1967-03-05	26.9	23.6	30.9	0
1967-03-06	26.9	23.7	31.1	0
1967-03-07	25.8	22.2	30.2	1.9
1967-03-08	25.7	21.6	30.5	0.2
1967-03-09	26.4	22.7	31.4	0
1967-03-10	27.1	22.9	31.6	0
1967-03-11	27.2	22.9	31.5	0
1967-03-12	27.2	21.3	31.1	0
1967-03-13	26.9	21.5	31.5	0
1967-03-14	26	21.4	30.6	0
1967-03-15	26.4	21.7	29.9	0
1967-03-16	26.3	20.8	32	0
1967-03-17	25	20.7	30.7	0
1967-03-18	27	20.7	33	0
1967-03-19	26.6	22.8	31.3	0
1967-03-20	25.7	21.2	30.8	0
1967-03-21	26.6	20.9	31.7	0
1967-03-22	26	21.1	31.7	0
1967-03-23	NA	21	29	0
1967-03-24	25.9	21.3	30.8	0
1967-03-25	26.7	21.6	NA	0
1967-03-26	26.3	21.7	30.8	0
1967-03-27	26.1	22.1	30.2	0
1967-03-28	24.6	21.3	30.2	0
1967-03-29	26.5	22.3	30.8	0
1967-03-30	25.3	20.6	31.8	0
1967-03-31	25.9	18.1	31.4	0
1967-04-01	25.2	20	29.5	0
1967-04-02	25	19.4	28.9	0
1967-04-03	26.1	20.7	31.8	0
1967-04-04	26.2	21.7	29.9	0
1967-04-05	26.4	21.8	30	0
1967-04-06	26	22	29.3	1.2
1967-04-07	26.1	21.7	31.2	0
1967-04-08	26	22.5	29.7	0
1967-04-09	26.4	23.1	30.3	0
1967-04-10	27	22.2	30.2	0
1967-04-11	27.7	22.3	31	0
1967-04-12	27.2	22	32.8	0
1967-04-13	26.4	22.7	30	0
1967-04-14	26.4	22.5	31	0
1967-04-15	26	22.3	30.2	0
1967-04-16	26.9	22.1	31.3	0
1967-04-17	26.7	22.7	31.1	0
1967-04-18	25.9	22.4	30.7	0
1967-04-19	26.2	22.4	30.2	0
1967-04-20	25.9	22	30.7	12.6
1967-04-21	25.8	22.2	30.8	0
1967-04-22	26.1	22.9	30	0
1967-04-23	25.5	22.1	29.5	0
1967-04-24	24.7	20.7	29.7	0
1967-04-25	24.8	20.3	28.8	0
1967-04-26	25.3	20.2	29.2	0
1967-04-27	25.5	20.3	30	0
1967-04-28	23	17.8	27.9	0
1967-04-29	24.2	20	28.2	0
1967-04-30	24.1	19	28.5	0
1967-05-01	24.4	19.7	28.7	0
1967-05-02	24.3	19	28.5	0
1967-05-03	23.9	19.7	29.4	0
1967-05-04	24.7	20.5	29.5	0
1967-05-05	25.2	20.5	29.2	0
1967-05-06	25.2	21.3	29.8	0
1967-05-07	25.9	22.7	29.5	0
1967-05-08	26.6	18.9	30.4	0
1967-05-09	25.9	22.7	29.5	0
1967-05-10	25.6	23.6	29.7	7.2
1967-05-11	25.7	23.4	29.4	0.2
1967-05-12	25.5	23.2	28.9	0
1967-05-13	25.6	22.9	29	0
1967-05-14	24.9	21.3	28.9	0
1967-05-15	25.1	22.5	29.5	0
1967-05-16	25	22.8	28.7	0
1967-05-17	24.8	22.7	28.9	0
1967-05-18	25.4	23	29.1	0
1967-05-19	25.2	21.6	28.3	0
1967-05-20	25.5	23.4	29	0
1967-05-21	25.2	22.6	29.4	0
1967-05-22	24.8	20.9	28.2	0
1967-05-23	24.4	20.9	27.6	0
1967-05-24	25	21.8	28.2	0
1967-05-25	24.8	22.2	29	0
1967-05-26	24.5	22.2	28.1	0
1967-05-27	25.2	22.5	28	0.2
1967-05-28	25.2	22.6	27.7	0
1967-05-29	25.3	21.7	27.5	0.2
1967-05-30	25.3	22	28.1	0.1
1967-05-31	25.5	21.8	28.5	0
1967-06-01	25.4	22	28.2	0
1967-06-02	25.5	21.8	28.4	0
1967-06-03	25.5	22.2	28.3	0
1967-06-04	24.4	21.2	28.5	0
1967-06-05	25.2	23	28.8	0
1967-06-06	24.5	22.9	27.7	0
1967-06-07	24.2	23	26.6	0
1967-06-08	23.8	22.7	26.8	0
1967-06-09	24.1	22.4	27.7	0
1967-06-10	23.2	19.6	27	0
1967-06-11	23	18	26.8	0
1967-06-12	23.2	20.8	26.8	0
1967-06-13	22.8	21.2	26.6	0
1967-06-14	23	21.2	26.2	0
1967-06-15	22.9	19.4	26.3	0
1967-06-16	23.1	21	26.1	0
1967-06-17	22.7	21.1	26.5	0
1967-06-18	21.8	20.6	24.2	1.2
1967-06-19	21.7	20.2	25	0.5
1967-06-20	22.1	19.9	24.6	0.2
1967-06-21	21.9	20.6	25	0
1967-06-22	22.2	19.5	25.4	0
1967-06-23	22	19.4	24.6	0
1967-06-24	21.6	19.8	25.1	0.5
1967-06-25	21.9	19.8	25.5	0.2
1967-06-26	22.5	19.3	24.9	0
1967-06-27	21.9	20.4	25	0.2
1967-06-28	22.5	20.5	25.6	0.4
1967-06-29	22	20	25.8	0.4
1967-06-30	21.9	19.7	24.1	0.2
1967-07-01	22	19.7	24.8	0
1967-07-02	22	19.5	25	0.7
1967-07-03	21.4	20.9	25.3	0.5
1967-07-04	22.4	20.2	25.6	0.1
1967-07-05	22.3	19.8	25.8	0.5
1967-07-06	22.5	20.5	25.9	0
1967-07-07	22.4	20.3	25.6	0
1967-07-08	22	20.5	25.9	0
1967-07-09	22	20.3	24.8	0.1
1967-07-10	22.1	20.9	24.5	0
1967-07-11	22.1	19.8	24.6	0
1967-07-12	21.2	19.4	25	1
1967-07-13	21.4	19.6	24	0.3
1967-07-14	22	19.7	25.4	0
1967-07-15	22	19.7	25.4	0
1967-07-16	21.1	20	24	1.3
1967-07-17	22.1	19.8	25	0
1967-07-18	21.2	20	23.9	0.8
1967-07-19	21.2	20	23.5	0.25
1967-07-20	20.8	19.4	23.3	0.4
1967-07-21	21.1	19.2	24	0.35
1967-07-22	21.1	19.8	23.8	0.2
1967-07-23	21.3	19.6	24.7	0
1967-07-24	21.6	19.8	24.4	0.8
1967-07-25	21.4	20	24.6	0
1967-07-26	21.3	19.3	25	0.8
1967-07-27	20.8	19.4	24.5	0.8
1967-07-28	21.6	18.9	24.5	0.3
1967-07-29	21	20	24.6	0
1967-07-30	20.7	19.2	23.3	0.9
1967-07-31	19.7	18.4	23	0.5
1967-08-01	20.2	18.3	23	1.1
1967-08-02	19.9	18.8	22.5	0.6
1967-08-03	20.1	18.5	22.9	1.2
1967-08-04	20.2	19.2	23.6	0
1967-08-05	19.9	18	23	0.2
1967-08-06	20.2	17.8	23.5	0.3
1967-08-07	20.9	19	23.9	0
1967-08-08	20.9	18.9	23	0
1967-08-09	20.3	18.5	23.5	0
1967-08-10	19.9	17.6	24.5	0.3
1967-08-11	20.7	16.9	23.5	0
1967-08-12	21	19	24.5	1.4
1967-08-13	20.9	18.8	23.9	1.1
1967-08-14	21.1	18.8	23.6	0.4
1967-08-15	20.9	19.5	23.3	0
1967-08-16	21.4	19.3	24.6	0
1967-08-17	20.6	19.6	23	0
1967-08-18	21.1	19.7	24.4	0
1967-08-19	NA	19.5	23.3	0
1967-08-20	20.2	18.5	23.2	0.5
1967-08-21	20.8	18.8	24.5	0
1967-08-22	21.2	19	25	0
1967-08-23	20.8	19.2	24.7	0
1967-08-24	21.2	17.7	24.5	0
1967-08-25	20.4	18.5	24.4	0
1967-08-26	19.8	18.1	24.6	0.4
1967-08-27	20.2	17.8	23	1.8
1967-08-28	19.9	17.7	23.8	0.8
1967-08-29	20.1	17.8	23.6	0.1
1967-08-30	19.9	17.9	23.2	0.7
1967-08-31	19.7	18.2	23.1	0
1967-09-01	19.3	17.6	23.3	0
1967-09-02	19.5	17.6	23.3	0
1967-09-03	19.2	17.4	22.4	0.3
1967-09-04	18.4	17	22	0.65
1967-09-05	18.5	16.9	22	0.9
1967-09-06	18.5	16.7	23.4	0.7
1967-09-07	19.4	16.9	23.2	0.8
1967-09-08	20.3	17.2	24	0.3
1967-09-09	19.9	17.3	23.8	0.2
1967-09-10	20.8	17.3	24.4	0.6
1967-09-11	19.9	18.6	22.6	0
1967-09-12	19.3	16.8	23	1.1
1967-09-13	19.6	17	22.8	0.3
1967-09-14	19.8	17	23.3	0.9
1967-09-15	20.2	17.1	24.2	0.6
1967-09-16	19.8	17.2	23.5	0.4
1967-09-17	20.1	17.7	23.5	1.3
1967-09-18	19.5	17.8	23.5	0.5
1967-09-19	20	17.8	23	0.3
1967-09-20	19.8	18	23.5	0.2
1967-09-21	19.4	17.7	23	0.55
1967-09-22	19.2	17.4	22.9	0.65
1967-09-23	19.6	17.4	22.8	0.4
1967-09-24	NA	17.1	23	0.3
1967-09-25	20.1	18.4	23.9	0
1967-09-26	19.5	17.3	22.8	0.1
1967-09-27	19.7	17.5	23.2	0.1
1967-09-28	19.9	17.6	23.4	0.3
1967-09-29	19.8	17.5	23.3	0.6
1967-09-30	19.8	17.7	23.5	0.2
1967-10-01	20	17.3	23.6	0.4
1967-10-02	20.1	18.7	23.6	0.2
1967-10-03	NA	18	24.1	0
1967-10-04	19.7	18	22.1	0
1967-10-05	20.3	19	23.6	0
1967-10-06	20.8	18.7	24.2	0
1967-10-07	21.2	18.7	24.8	0.7
1967-10-08	20.5	18.9	25	1
1967-10-09	20.3	19.1	24	0.2
1967-10-10	20.8	18.2	24.6	0.1
1967-10-11	20.4	18	23.2	0
1967-10-12	19.5	18	24.1	0.4
1967-10-13	20.3	18	23.8	0.3
1967-10-14	20.1	18	23.9	0.1
1967-10-15	20.1	17.7	23.6	1
1967-10-16	20.2	17.6	24	0.3
1967-10-17	20.5	17.9	24.1	0.5
1967-10-18	20.4	18.1	24	1.2
1967-10-19	21.1	18.2	24.5	0.2
1967-10-20	20.4	18.3	24.1	0
1967-10-21	20.3	18	24.3	0.2
1967-10-22	20	18.2	24.6	0.9
1967-10-23	20.9	18.5	24.8	0.5
1967-10-24	20.6	18.7	23.8	1
1967-10-25	20.7	18.7	24.4	3
1967-10-26	20.3	18.7	24.4	0.8
1967-10-27	20.8	18.4	24.2	0.2
1967-10-28	20.7	18.3	24.3	0
1967-10-29	20.4	18.1	24.4	0
1967-10-30	21	18	24.1	0.4
1967-10-31	20.4	19.2	23	0.1
1967-11-01	21.2	18.9	23.6	0
1967-11-02	20.9	17.8	25	3.4
1967-11-03	21.2	19.8	24.5	0
1967-11-04	22	19.8	25.3	0
1967-11-05	22	19.5	26.4	0
1967-11-06	22.3	20.4	26.1	0
1967-11-07	22.2	19.3	25.8	0.5
1967-11-08	21.5	19.5	25	1.5
1967-11-09	21.9	19.2	25.1	0.2
1967-11-10	22.5	20.6	26	0
1967-11-11	21.8	20.3	25.3	0
1967-11-12	20.9	19.8	24.4	0
1967-11-13	21	19.6	25.4	0
1967-11-14	21	17.4	24.9	0
1967-11-15	21.6	17.6	24.8	0.4
1967-11-16	21.1	17.7	25.3	0.5
1967-11-17	21.5	17.8	24.7	7.4
1967-11-18	21.5	19.6	24.9	0.3
1967-11-19	21.3	20.7	24.3	0
1967-11-20	21.5	20.7	24	0
1967-11-21	21.5	20.3	24.4	0
1967-11-22	21.1	19.2	25	1.4
1967-11-23	21.7	19.3	24.3	0.2
1967-11-24	22.4	19.5	26.6	0
1967-11-25	22.1	19.5	25.1	0
1967-11-26	21.2	20.5	25.3	0
1967-11-27	21.9	19.5	25.6	0.4
1967-11-28	22.2	19.6	26	0.3
1967-11-29	21.7	19.8	25.6	0
1967-11-30	22	20	25.9	0
1967-12-01	22.3	20	26	0
1967-12-02	22.1	19.6	25.8	0
1967-12-03	21.8	20	24.9	0
1967-12-04	21.6	19.4	25.7	0.2
1967-12-05	21.7	19.6	25	0.3
1967-12-06	21.3	19.3	25.5	0.3
1967-12-07	21.7	19.3	25.8	1
1967-12-08	21.5	19.5	25	0.3
1967-12-09	21.4	19.3	25	0.9
1967-12-10	21	19.5	25	1.5
1967-12-11	21.8	18.9	25	0
1967-12-12	21.8	20	25.6	0.2
1967-12-13	21.8	19.7	25.2	0.2
1967-12-14	22.5	19.8	26	0.3
1967-12-15	21.7	19.8	25.2	1.2
1967-12-16	21	19.4	24.5	0.4
1967-12-17	21.5	19.4	25.4	1
1967-12-18	21.7	19.5	25.4	0.4
1967-12-19	21.6	19.5	25.5	1.3
1967-12-20	21.8	19.9	25.6	0
1967-12-21	21.6	17.5	24.9	0
1967-12-22	21.4	19.8	24.4	0.2
1967-12-23	22.6	19.7	25.3	0.8
1967-12-24	22.8	21.4	26	0
1967-12-25	22.8	20.2	26.4	0.5
1967-12-26	21.7	19.5	26.1	1.8
1967-12-27	22.4	19.9	26.4	0
1967-12-28	23	20.9	25.6	0
1967-12-29	22.7	20.6	25.6	0.5
1967-12-30	22.8	20.9	26.2	0
1967-12-31	22.9	17.4	26.6	0
1968-01-01	NA	17.6	26.6	0
1968-01-02	22.8	20.2	26.2	0
1968-01-03	22.9	21.1	26.2	0
1968-01-04	23	21.1	26.2	0
1968-01-05	22.9	21.2	26.1	0
1968-01-06	23.2	21.1	26.6	0
1968-01-07	23.1	21	25.6	0
1968-01-08	22.9	21.5	26.4	0
1968-01-09	23.6	21.9	26.6	0
1968-01-10	23.8	21.5	27.3	0
1968-01-11	24	22.4	27.5	0
1968-01-12	23.8	22.2	26.7	0
1968-01-13	24.1	21.8	27.7	0.4
1968-01-14	24.3	22	28.2	1
1968-01-15	24.3	22.8	28.4	0
1968-01-16	24.9	22.7	28	0
1968-01-17	24.9	23.3	28.4	0
1968-01-18	24.6	22.5	27.8	0.5
1968-01-19	24.3	23	26.7	0
1968-01-20	24.7	23	27.7	0
1968-01-21	24.7	22.4	28.5	0.3
1968-01-22	24.6	22	29	0
1968-01-23	24.9	22.9	28.6	0
1968-01-24	25	22.9	28.6	0
1968-01-25	24.8	22.3	28.6	0.2
1968-01-26	24.6	22.6	28.5	0
1968-01-27	25.6	22.8	29.2	0
1968-01-28	25.4	23.3	29.1	3.3
1968-01-29	25.5	23.7	29.4	0
1968-01-30	25.6	23.7	NA	0
1968-01-31	25.8	23	29.3	0
1968-02-01	25.6	23.1	29.6	0
1968-02-02	25.5	23.1	29.4	0
1968-02-03	25.2	22.6	29.5	0
1968-02-04	25.7	22.5	29	0
1968-02-05	25.3	23	29.3	0
1968-02-06	25.3	23.2	29.1	0
1968-02-07	25.2	22.9	29.2	0
1968-02-08	24.8	22.5	29.7	0
1968-02-09	24.7	23	28	0.6
1968-02-10	25.3	22.8	29	0
1968-02-11	25.9	23.7	29.4	0
1968-02-12	25.4	23.6	29	0
1968-02-13	25.2	22.6	29.2	0
1968-02-14	25.6	21.6	28.9	0
1968-02-15	NA	22.9	29.8	0
1968-02-16	25.7	23	29.6	0
1968-02-17	25.3	23.2	29.7	0
1968-02-18	25.3	23.2	29	0
1968-02-19	NA	23.6	29.2	0
1968-02-20	25.2	22.7	30.2	2.3
1968-02-21	24.2	22.5	31.6	1.01
1968-02-22	25.5	22.2	30.3	6.9
1968-02-23	26.1	22.5	29.2	0
1968-02-24	NA	22.9	29.5	0
1968-02-25	NA	22.8	29.2	2.4
1968-02-26	25.9	23.5	28.5	19.5
1968-02-27	26.9	23.6	30.2	0.2
1968-02-28	26.8	22.7	30.3	0
1968-02-29	25.9	22.2	30.8	0
1968-03-01	26.1	22.6	29.9	0
1968-03-02	NA	NA	29.8	29.9
1968-03-03	26.7	23.2	31	0
1968-03-04	26.5	22.7	31.4	0
1968-03-05	26.4	23.1	29.2	0.3
1968-03-06	26.2	23.5	29.7	0
1968-03-07	25.9	22.1	29.6	0
1968-03-08	25.3	21.5	29	0
1968-03-09	25.5	21.2	NA	0
1968-03-10	25.7	20.1	NA	0
1968-03-11	25.4	21.8	29.7	0
1968-03-12	NA	20.7	NA	0
1968-03-13	24.1	18.7	30.3	0
1968-03-14	24.7	21.2	28.2	0
1968-03-15	25.4	22	27.8	0
1968-03-16	24.9	22	27.8	0
1968-03-17	25.8	21.3	31.2	0
1968-03-18	24.1	20.6	NA	0
1968-03-19	24.8	20.8	28	0
1968-03-20	24.5	21.5	28.2	0
1968-03-21	24	20.5	27.5	0
1968-03-22	24.3	20.5	28.1	0
1968-03-23	24.6	20.7	27.8	0
1968-03-24	24.2	21.5	27.3	0
1968-03-25	24.9	21.7	29.6	0
1968-03-26	23.8	21.5	27.6	0
1968-03-27	26.1	20.8	30.8	0
1968-03-28	24.8	20.9	28.3	0
1968-03-29	25.6	22.9	28.5	0
1968-03-30	25.6	22.7	NA	0
1968-03-31	27.5	22.3	32.4	0
1968-04-01	24.9	22.6	28.3	0
1968-04-02	NA	22.3	28	0
1968-04-03	24.8	22.2	28.4	0
1968-04-04	24.6	22.4	28.6	0
1968-04-05	24.3	22.6	27.6	0
1968-04-06	NA	21.8	NA	0
1968-04-07	24	21	27.6	0
1968-04-08	24.6	20.8	28.9	0
1968-04-09	24.7	21.7	28.4	0
1968-04-10	24.7	20.3	28.4	0
1968-04-11	24.8	20.3	28.4	0
1968-04-12	24.2	21.7	28.4	0
1968-04-13	24.8	21.3	28	0
1968-04-14	25.5	21.8	28	0
1968-04-15	25	21.2	28.7	0
1968-04-16	24.7	22.5	28	0
1968-04-17	24.7	22.5	28	0
1968-04-18	24.8	21.1	28	0
1968-04-19	25.2	23	28.2	0
1968-04-20	24.4	20.4	28	0
1968-04-21	25	22.3	28.1	0
1968-04-22	24.5	20.5	27.7	0
1968-04-23	24.3	19.8	28	0
1968-04-24	24.8	20	28.2	0
1968-04-25	24.4	19.5	28.1	0
1968-04-26	24.8	23.3	28.4	0
1968-04-27	25	23	28.4	0
1968-04-28	24.9	22.9	28.1	0
1968-04-29	24.5	22	27.2	0
1968-04-30	24.7	22.8	27	0
1968-05-01	25	23	27	0
1968-05-02	24.9	23.4	27.6	0
1968-05-03	24.6	21.6	27.5	0
1968-05-04	24.8	22.4	27.2	0
1968-05-05	25	22.7	27.4	0
1968-05-06	24.9	22.2	28	0
1968-05-07	24.4	22.8	27.5	0
1968-05-08	24.6	22.7	27.4	0
1968-05-09	24.2	22.1	27	0
1968-05-10	23.5	22	26.7	0
1968-05-11	23.5	21.5	26.8	0.1
1968-05-12	23.5	21.2	26.4	0
1968-05-13	22.8	21.1	25.7	0
1968-05-14	23.4	21	26.9	0
1968-05-15	22.8	20.6	25.7	0
1968-05-16	21.9	18.9	25.1	0
1968-05-17	21.8	19.6	25.1	0
1968-05-18	21.1	17.3	24.2	0
1968-05-19	22.2	18.6	26.4	0
1968-05-20	22.3	19	25.4	0
1968-05-21	22	17.7	24.6	0
1968-05-22	21.8	17.1	28.1	0
1968-05-23	21.5	16.8	24.5	0
1968-05-24	21.9	19.1	24	0
1968-05-25	22.3	18.7	25	0
1968-05-26	22.1	18	25	0
1968-05-27	21.8	18.1	24.9	0
1968-05-28	22.4	18.4	25.5	0
1968-05-29	21.7	17.3	25.3	0
1968-05-30	21.9	18	25	0
1968-05-31	22.2	17.5	24.1	0
1968-06-01	21.9	16.8	25	0
1968-06-02	21.6	16.6	25	0
1968-06-03	22.5	19.3	25.3	0
1968-06-04	22.3	18.3	NA	0
1968-06-05	21.6	20.2	23.8	0
1968-06-06	21.2	16.5	24.9	0
1968-06-07	21.8	16.6	25.2	0
1968-06-08	NA	17.9	25.4	0
1968-06-09	21.6	19.4	24	0.3
1968-06-10	22.2	18.1	24.5	0.2
1968-06-11	21.8	17.8	24.8	0
1968-06-12	22.1	20.2	NA	0
1968-06-13	22	18.6	24.7	0
1968-06-14	21.7	18.8	24.3	0
1968-06-15	NA	19.2	25.3	0
1968-06-16	22.7	20.9	25.2	0
1968-06-17	22.4	20.7	25.2	0
1968-06-18	22.1	19.8	25.2	0
1968-06-19	22.2	20.4	25	0
1968-06-20	21.6	20.3	24.1	0
1968-06-21	21.2	18.2	24	0
1968-06-22	21.8	18.3	24.2	0
1968-06-23	22.3	19	24.6	0
1968-06-24	20.9	NA	24.4	0
1968-06-25	21.3	19.6	24	0
1968-06-26	21.6	20.3	24	0
1968-06-27	20.8	18.5	23.8	0
1968-06-28	21.5	19	24.4	0.5
1968-06-29	21.9	20	24.5	0
1968-06-30	22.7	20.7	25	0
1968-07-01	NA	19.6	25.4	0
1968-07-02	22.7	20.9	25.3	0
1968-07-03	22.3	20.7	24	0.1
1968-07-04	22.1	20.4	24.3	0
1968-07-05	22.6	21.3	25.5	0
1968-07-06	22.1	20.5	24.6	0
1968-07-07	21.6	19.8	24.1	0
1968-07-08	22.2	20.7	24.4	0.3
1968-07-09	22	20.2	23.7	0.3
1968-07-10	22	20.5	24.5	0.8
1968-07-11	21.3	20.4	22.7	5.1
1968-07-12	21.7	19.7	23.8	0.7
1968-07-13	21.5	20	24.3	0.4
1968-07-14	21.9	19.2	24.8	1
1968-07-15	22.2	20.5	NA	0.5
1968-07-16	22.2	20.5	24.1	0.2
1968-07-17	21.1	20.2	24.7	0
1968-07-18	21.8	20.3	24.3	1
1968-07-19	21.2	19.4	24.5	2.9
1968-07-20	21.9	19.7	24.8	2.2
1968-07-21	NA	NA	NA	0
1968-07-22	22.1	20.5	24.4	0.3
1968-07-23	20.7	20	24.4	0.2
1968-07-24	21.7	19.2	24.2	0.5
1968-07-25	21.2	19.2	24.2	0.9
1968-07-26	NA	19.4	24.3	0.7
1968-07-27	21.6	19.7	NA	0.4
1968-07-28	22.3	20	24.6	0.3
1968-07-29	21.3	19.8	22.6	0
1968-07-30	21.5	20.1	25.7	0
1968-07-31	22.8	20.6	24.6	0
1968-08-01	22.1	21.3	23.4	0.1
1968-08-02	NA	19.5	NA	0.9
1968-08-03	21.9	19.5	NA	1.7
1968-08-04	22.1	20.8	24.7	0
1968-08-05	22.2	20.5	23.7	6.3
1968-08-06	22.3	21.3	24.7	1.2
1968-08-07	22.8	20.5	25.3	0.6
1968-08-08	23.1	21.2	25.1	0
1968-08-09	22.6	21.6	24.1	0
1968-08-10	23.5	20.9	26	0
1968-08-11	23.5	21.8	26.4	0
1968-08-12	22.9	20.9	25	0.6
1968-08-13	23.1	22	25	0
1968-08-14	22.8	20.4	25.6	1.5
1968-08-15	NA	20.4	25.6	0.7
1968-08-16	21.9	21	NA	0
1968-08-17	22.2	19.8	24.7	0
1968-08-18	21.7	19.5	24.2	0.5
1968-08-19	21.7	19.4	24.2	0
1968-08-20	22.3	18.9	25.3	0.7
1968-08-21	22.3	20	25	0.5
1968-08-22	NA	19.6	24	1.5
1968-08-23	21.8	19.7	24.6	0.7
1968-08-24	21.8	19.8	24.7	0.5
1968-08-25	21.4	19.9	24.5	1.1
1968-08-26	22.5	20.6	25	0
1968-08-27	22.2	20.7	25	0
1968-08-28	22.2	21	24.4	0
1968-08-29	22.7	21.4	25.1	0
1968-08-30	NA	21.5	26.1	0
1968-08-31	23.4	21.8	25.9	0
1968-09-01	NA	21.5	25.4	0
1968-09-02	22.6	21.7	24	0
1968-09-03	23.2	21.6	26.1	0
1968-09-04	22.9	21.7	25.3	0
1968-09-05	22.3	20.1	24.8	1.7
1968-09-06	22.4	NA	25.4	0.5
1968-09-07	22.4	20.5	25.5	0.5
1968-09-08	23.3	20.8	26.3	0.2
1968-09-09	22.6	20.7	26.2	0
1968-09-10	22.1	21	23.8	0
1968-09-11	21.4	20	24	2.9
1968-09-12	21.7	19.8	24.3	0.5
1968-09-13	21.7	19.6	24.2	0.4
1968-09-14	21.9	19.5	24.5	0.6
1968-09-15	21.8	19.4	24	1
1968-09-16	21.1	19.3	23.7	0.2
1968-09-17	21.5	19.5	23.9	0
1968-09-18	21.9	18.4	24.4	0
1968-09-19	22	NA	NA	0
1968-09-20	22.2	19.6	NA	0
1968-09-21	21.9	19.8	24.1	0.7
1968-09-22	22.7	20.5	NA	0.8
1968-09-23	22.5	20.7	24.8	0
1968-09-24	23.2	20.8	25.7	1.5
1968-09-25	22.8	20.7	25.6	1.5
1968-09-26	22.7	20.8	25.8	0.3
1968-09-27	22.1	20.3	24	4.1
1968-09-28	22.7	20.7	24.4	0.1
1968-09-29	22.9	20.3	24.9	5.2
1968-09-30	21.9	20.3	23.8	0.8
1968-10-01	21.4	NA	23.8	1.1
1968-10-02	21.7	19.7	NA	1
1968-10-03	21.7	20.7	23.7	0
1968-10-04	21.9	19.3	23.9	0.5
1968-10-05	21.4	19.7	23.5	0.2
1968-10-06	21.5	19.4	22.8	1.2
1968-10-07	21.8	19.5	24.3	0.5
1968-10-08	21.5	20.5	24	0
1968-10-09	21.2	19.2	NA	0.7
1968-10-10	22.5	20.4	25.5	0
1968-10-11	22.6	20.8	24.8	0
1968-10-12	22.6	20.6	25	0
1968-10-13	22.2	19.3	25.6	1.5
1968-10-14	22	19.6	24.4	0.3
1968-10-15	23	20.8	26.3	0
1968-10-16	23.5	21.4	26.3	0
1968-10-17	23.4	22.3	25.4	0
1968-10-18	22.6	NA	25	0
1968-10-19	23.6	20.4	25.7	0.2
1968-10-20	22.9	21.5	24	0
1968-10-21	23.8	22.4	26	0
1968-10-22	23.5	22.5	NA	0
1968-10-23	23.8	22.1	NA	0
1968-10-24	23.6	22.4	26.5	0
1968-10-25	22.9	21.5	25.5	0
1968-10-26	23.5	21.6	26.7	0
1968-10-27	23.3	21.5	26	0
1968-10-28	21.3	19.7	24.5	6.5
1968-10-29	22.8	NA	25.2	0.4
1968-10-30	22.5	20	24.5	0
1968-10-31	22.7	20.2	25.2	0
1968-11-01	23	21.6	25.9	0
1968-11-02	22.2	20.9	24.4	0.4
1968-11-03	21.6	20.2	24.5	0.4
1968-11-04	21.7	20.1	24.2	0.3
1968-11-05	21.8	19.8	24.5	0.3
1968-11-06	22.3	20.8	24.6	0
1968-11-07	22.5	19.1	25	1.4
1968-11-08	22.3	20.2	25.8	1.1
1968-11-09	22.7	20.6	25.3	0.7
1968-11-10	22.6	20	24.6	0.4
1968-11-11	22.6	20.7	25.5	0.6
1968-11-12	22.7	20.2	25.1	1.4
1968-11-13	22.8	21.1	24.7	1.1
1968-11-14	23.3	21.3	25.3	0
1968-11-15	22.8	20.5	25.5	0.4
1968-11-16	NA	21.2	NA	1.5
1968-11-17	23.8	21.1	25.7	0
1968-11-18	23.6	21.8	27.3	0
1968-11-19	23.7	22.2	26.4	0
1968-11-20	23.4	21.7	27.7	0
1968-11-21	23.4	21.7	27.1	0
1968-11-22	NA	21.6	27	0
1968-11-23	22.5	21.6	25.1	0
1968-11-24	22.9	20.5	26.8	1.1
1968-11-25	23.4	21.5	26.5	0
1968-11-26	21.5	20.6	25	0
1968-11-27	22.8	19.4	26.2	0
1968-11-28	22.9	21.1	26	0
1968-11-29	23	21.4	26.4	0.6
1968-11-30	23.2	20.1	25.8	0.1
1968-12-01	23.2	20.3	27.4	0
1968-12-02	22.5	NA	26.6	0
1968-12-03	22.7	20.6	25.5	0
1968-12-04	23.9	21.8	26.6	1.3
1968-12-05	23.4	20.6	27	0.9
1968-12-06	23.9	22.2	26.7	0
1968-12-07	24.3	21.5	27.8	0
1968-12-08	24.1	22.3	27.4	0
1968-12-09	24	22.5	26.8	0
1968-12-10	24.3	22.2	27	0
1968-12-11	23.4	22	26	1.9
1968-12-12	23.7	22	25.6	1.4
1968-12-13	23.6	22	26.8	0.8
1968-12-14	24.1	22.5	27.2	0
1968-12-15	24.6	22.7	27.5	0
1968-12-16	24.9	23	27.9	0
1968-12-17	24.7	22.9	27.5	0.3
1968-12-18	24.3	23	27.4	0
1968-12-19	24.5	22.7	26.5	0
1968-12-20	24.3	23	26.2	0
1968-12-21	24.7	23	27.5	0
1968-12-22	24.5	22.9	26.4	0
1968-12-23	25	23	28.3	0
1968-12-24	23.8	22.3	25.5	0
1968-12-25	24.4	23	26.8	0
1968-12-26	24.7	23	27.8	0
1968-12-27	24.7	22.5	27.5	0
1968-12-28	24.3	23.1	27.6	0
1968-12-29	24.4	23	27.1	0
1968-12-30	24.4	22.1	27.4	0
1968-12-31	24.6	23	27.8	0
1969-01-01	24.2	23	27.3	0
1969-01-02	24.2	22.3	26.1	0.3
1969-01-03	NA	NA	26.5	0.8
1969-01-04	24	22	28.3	1
1969-01-05	24.4	20.5	27.4	0
1969-01-06	NA	21.5	27.9	0
1969-01-07	25.1	22.5	28.3	0
1969-01-08	24.8	22.5	28.4	0.6
1969-01-09	25.3	23.3	28.5	0
1969-01-10	24.5	22.7	27	0.1
1969-01-11	25.1	23	28.4	0
1969-01-12	25.1	22.3	28.5	2.6
1969-01-13	25.7	23	29	1.2
1969-01-14	24.5	23.1	28.5	1.7
1969-01-15	25	23	28.5	0.4
1969-01-16	25	22.3	28.5	0
1969-01-17	25.2	23.6	28.2	0
1969-01-18	25.6	23	29.2	0.5
1969-01-19	25.8	23	29.5	0
1969-01-20	25.8	23.6	29.1	0
1969-01-21	25.3	21.4	28.5	0
1969-01-22	NA	21.2	29	0
1969-01-23	24.7	21.1	28.5	0
1969-01-24	25.1	20.4	29	0
1969-01-25	25.7	22	28.8	9.9
1969-01-26	25.2	24	28.9	3.7
1969-01-27	25.8	23	29	0
1969-01-28	25.3	23.8	28.4	0
1969-01-29	25.5	23.8	29	0
1969-01-30	25.6	23.5	28.9	0
1969-01-31	26.4	23.9	29	0.2
1969-02-01	25.7	24.3	28.7	1.3
1969-02-02	NA	23.5	25.2	1.5
1969-02-03	25.4	22.2	28.9	0
1969-02-04	26.6	22	30.3	0
1969-02-05	26.3	24	29.5	0
1969-02-06	26.1	24.3	29.5	1
1969-02-07	26.6	23.7	29.5	0.5
1969-02-08	26.3	22.5	30.6	0
1969-02-09	26.6	23.7	30.7	0
1969-02-10	27.5	23.5	31.6	0
1969-02-11	27.2	24	31	0
1969-02-12	27.5	25.2	30.5	0.9
1969-02-13	26.9	24.4	30.5	0
1969-02-14	26.3	24	30.5	4.5
1969-02-15	26.5	24.3	29.9	0.5
1969-02-16	NA	22.6	30	0
1969-02-17	26.7	23.2	30	0.3
1969-02-18	26.7	24	30	0
1969-02-19	NA	24	30	0
1969-02-20	NA	24.1	31	0
1969-02-21	26.7	23.4	30.2	0
1969-02-22	25.8	23.8	28.3	6.3
1969-02-23	27	22.4	30.2	0
1969-02-24	26.7	22.2	30.2	0
1969-02-25	27.5	24.5	30.6	0
1969-02-26	26.7	23.3	30.7	0
1969-02-27	27.9	23.5	33.2	0
1969-02-28	27.2	23.2	31.5	0
1969-03-01	27.8	25.1	32.3	0
1969-03-02	27.7	23.4	31.1	0
1969-03-03	27.7	23.6	31.5	0
1969-03-04	27.1	23.1	31.7	0
1969-03-05	26.6	23.3	31.2	0
1969-03-06	26.3	23.5	30.7	9.6
1969-03-07	27.5	23.5	31.6	0.1
1969-03-08	28	24.3	32	0
1969-03-09	27.1	23.6	32.1	0
1969-03-10	28.5	23.7	33.1	0
1969-03-11	27.6	24.5	33.4	0
1969-03-12	27.4	24.4	32.6	13.8
1969-03-13	26.1	23.7	30.5	4.7
1969-03-14	NA	NA	30.7	15.6
1969-03-15	26.5	22.5	32.3	0.3
1969-03-16	27.8	22.7	32.7	0
1969-03-17	27.8	24.2	32	1
1969-03-18	27.1	24.2	32.6	0
1969-03-19	29	26.1	33.4	0.4
1969-03-20	28	23.6	32.3	22.2
1969-03-21	27.9	24.6	32.8	1.6
1969-03-22	26.8	23.5	32	41.7
1969-03-23	NA	24.4	31.4	29.9
1969-03-24	24.7	23.4	27.5	44.2
1969-03-25	27.5	23.5	30.7	0.8
1969-03-26	27.7	26.6	31.5	0
1969-03-27	26.6	23.6	30.5	61.1
1969-03-28	27.6	24.7	31.5	2
1969-03-29	27.8	25.1	31.5	0
1969-03-30	27.5	24.9	31.4	0
1969-03-31	27.9	26	31.5	0
1969-04-01	27.8	25	31.9	0
1969-04-02	27.8	25.6	31	0.3
1969-04-03	26.8	24.4	30.4	25.4
1969-04-04	27.6	24.6	30.9	1.1
1969-04-05	27.2	24	31	1.3
1969-04-06	27.1	24	30.4	1
1969-04-07	27.7	24.4	31.5	0.9
1969-04-08	27.7	25.5	31.4	0
1969-04-09	27.8	NA	31.9	0
1969-04-10	27.8	25.8	31.3	0
1969-04-11	27.4	24.7	31.5	0
1969-04-12	27.9	25.2	31.3	0
1969-04-13	27.6	25.7	30.4	0.3
1969-04-14	27.2	23.8	31.2	0
1969-04-15	27	22.1	31.7	0
1969-04-16	26.8	24	30.6	4.5
1969-04-17	25.1	23.5	29.7	8.3
1969-04-18	27.2	24.2	31.4	11.3
1969-04-19	27.4	24.3	31.7	0
1969-04-20	27.8	23.2	31.5	0
1969-04-21	26.8	22.6	31.5	0
1969-04-22	27.6	23.5	31.6	0.6
1969-04-23	27.8	23.7	32.1	0
1969-04-24	27.2	23.9	32.3	0
1969-04-25	28.2	24.7	33.2	0.4
1969-04-26	26.3	24.5	32.6	0
1969-04-27	28.1	24.8	32.3	12.5
1969-04-28	27.9	24.5	32	0
1969-04-29	28.1	25.6	31.8	0.6
1969-04-30	NA	26.7	31.9	0
1969-05-01	26.9	23.5	31.7	0
1969-05-02	27.8	26.3	31.5	0
1969-05-03	28.1	26.6	31.8	0
1969-05-04	27.9	25.9	32	0
1969-05-05	27.5	25.9	31.4	0
1969-05-06	27.2	25.5	31.4	0
1969-05-07	26.1	22.6	31	0
1969-05-08	NA	23.2	29.7	5.8
1969-05-09	25.8	23.3	30.2	2
1969-05-10	26.2	24.1	29.6	5.2
1969-05-11	NA	25.4	30.3	0
1969-05-12	26	22.1	30.3	0.9
1969-05-13	27.1	24.5	30.6	0.8
1969-05-14	26.6	25.6	29.2	2.4
1969-05-15	26.8	24.3	30.2	8.8
1969-05-16	26.8	25.4	31	0
1969-05-17	26.9	23.2	30.6	0
1969-05-18	27.1	24.5	30.2	0.7
1969-05-19	27.3	25.5	31	0
1969-05-20	26.8	25	30	0
1969-05-21	27.1	25.4	30.6	0.5
1969-05-22	26.9	24.4	30.1	0.2
1969-05-23	27.4	26	31.5	0.5
1969-05-24	26.5	25.4	29.8	0
1969-05-25	26.4	24.4	30.5	2.1
1969-05-26	26	24	28.9	1.5
1969-05-27	27.2	25.2	30.7	0
1969-05-28	26.6	25.3	30.4	0
1969-05-29	26.2	24.5	30.4	0
1969-05-30	26.5	24.3	30.1	0
1969-05-31	26.6	22.7	30.2	0
1969-06-01	27.1	24.7	30.4	0
1969-06-02	26.3	23.9	29.5	1.3
1969-06-03	26.1	24.5	29	0
1969-06-04	26.1	23.2	29.8	1.2
1969-06-05	26	23.7	28.7	2.6
1969-06-06	26.1	23.8	28.5	2.6
1969-06-07	25.4	25	29.6	0.1
1969-06-08	26.3	23.4	27.8	0
1969-06-09	26.5	24.7	29.5	0.4
1969-06-10	26.3	24.6	29.2	2
1969-06-11	25.8	24.5	28.5	0.9
1969-06-12	26.3	24.2	28.4	1.9
1969-06-13	26.4	24.5	29	2.5
1969-06-14	26.3	23.7	28.6	1
1969-06-15	26.7	24.4	29.5	0
1969-06-16	26.3	25	29.6	0
1969-06-17	26.4	21.5	30.1	0
1969-06-18	26.2	24.7	29.8	0
1969-06-19	25.4	24.5	29.6	0
1969-06-20	25.2	23.6	29	0
1969-06-21	25.7	23.5	29.6	0
1969-06-22	25.2	21	28.5	0
1969-06-23	25.5	23.4	28.6	0
1969-06-24	25.4	24.5	28.7	0
1969-06-25	25.4	22.3	28.3	0.3
1969-06-26	25	23	29.1	0
1969-06-27	24.6	23.4	27.6	0
1969-06-28	24.6	23.3	27.7	0
1969-06-29	24	22.5	26.4	0
1969-06-30	24.6	22.3	28.5	0
1969-07-01	24.3	22.5	27.4	0
1969-07-02	23.3	21.5	27.4	0.2
1969-07-03	23.3	21.2	26.9	0.3
1969-07-04	23.1	21.5	27.2	0
1969-07-05	23.3	20.6	27.1	0.6
1969-07-06	23.5	22.2	27.6	0
1969-07-07	23.7	19	28.1	0
1969-07-08	22.9	22.1	25.2	0
1969-07-09	23.4	21.3	26	0
1969-07-10	23.5	21.5	26.5	1
1969-07-11	23	20.8	25.8	3
1969-07-12	23	21.7	25.7	0
1969-07-13	22.5	20.6	26.3	1
1969-07-14	22.1	19	25.9	0
1969-07-15	22.6	19.3	27.1	0
1969-07-16	22.8	20.7	26	0
1969-07-17	22.7	20.7	26.5	0
1969-07-18	22.3	18.3	25.9	0.6
1969-07-19	22.3	20.4	25.2	1.3
1969-07-20	22.5	20.3	26.8	0.9
1969-07-21	22.9	20.8	26.5	0
1969-07-22	22.5	21.3	25	0
1969-07-23	22.9	21	26.4	0
1969-07-24	22.5	19.6	26.3	0
1969-07-25	22.5	20.3	26	0.7
1969-07-26	22.1	20.2	25.9	1.4
1969-07-27	22.5	20.3	25.2	0
1969-07-28	22.5	20.2	27.2	0
1969-07-29	23.6	19.8	26.9	0
1969-07-30	22.7	20.3	26.6	1
1969-07-31	22.9	20.8	26.7	0
1969-08-01	23.1	21.5	26.8	0
1969-08-02	23.3	21.3	27.2	0
1969-08-03	22.5	21.2	26.6	0
1969-08-04	21.8	20.4	26.5	0
1969-08-05	21.9	20.8	26.5	0
1969-08-06	22.1	20.4	25.5	0.4
1969-08-07	22.1	21	26.1	0
1969-08-08	21.9	20.2	25.4	0.5
1969-08-09	22	18.8	26	0
1969-08-10	21.7	19	26	1.7
1969-08-11	21.3	17.8	25.8	0
1969-08-12	22	18.2	26	0
1969-08-13	21.5	18.5	25.2	0.9
1969-08-14	22.2	19.5	26.1	0
1969-08-15	21.6	19.7	25.2	0.3
1969-08-16	22.8	20	25.7	0
1969-08-17	23.3	19.4	27.2	0
1969-08-18	23.5	21.7	27.5	0
1969-08-19	22.9	21.2	27.6	0
1969-08-20	23.3	21	27.7	0
1969-08-21	22.5	21.7	26.3	0
1969-08-22	21.7	20.3	25.1	0
1969-08-23	22.2	20.6	26.5	0
1969-08-24	21.7	20.1	26	0
1969-08-25	22.3	19.8	26.5	0
1969-08-26	22.1	20.8	26.5	0
1969-08-27	22.4	20.4	26.2	0
1969-08-28	21.7	19.5	24.5	0
1969-08-29	21.5	17.5	26.6	0
1969-08-30	21.7	17.9	25.5	0
1969-08-31	22.3	19.1	26.4	0
1969-09-01	21.5	20	25.6	0
1969-09-02	22.2	20.3	26.1	0.6
1969-09-03	22.1	20.1	26	0
1969-09-04	22	19.7	26.2	0.2
1969-09-05	21.9	19.5	26	0.3
1969-09-06	22.3	19.8	26.2	1.3
1969-09-07	21.3	19.7	24.6	4.2
1969-09-08	21.7	19.8	25.1	2.1
1969-09-09	22.1	21	25.4	0
1969-09-10	22.1	20.3	25.6	0
1969-09-11	22.3	20.5	26.2	0.2
1969-09-12	22.2	20	26.3	0
1969-09-13	22.5	20.1	26.1	0
1969-09-14	22.9	20.2	26.8	0.4
1969-09-15	22.2	20.3	26.1	1.1
1969-09-16	22	20.5	26.1	0.5
1969-09-17	22.8	20.3	26.8	0.3
1969-09-18	22.8	21.3	27.6	0
1969-09-19	22.7	20.6	27.3	0
1969-09-20	22.5	19.8	27	0
1969-09-21	22.5	18.3	27.1	0
1969-09-22	22.9	20.1	26.7	0
1969-09-23	21.6	19.7	26.3	1.1
1969-09-24	23.1	21.6	26.8	0
1969-09-25	22.9	20.7	27.1	0.7
1969-09-26	22	19.8	26.5	2.6
1969-09-27	23.7	21.8	27.6	0
1969-09-28	21.7	19.2	26.1	1.3
1969-09-29	22	20	26.1	1.3
1969-09-30	22.1	19.8	25.6	0.4
1969-10-01	22.5	20.5	26.6	0
1969-10-02	22.5	21	26.2	0
1969-10-03	22.3	20.5	26.7	0
1969-10-04	21.4	16.3	26.4	0
1969-10-05	22.6	16.8	26.6	0
1969-10-06	21.6	16.1	26.6	0
1969-10-07	22.2	17.5	26.7	0
1969-10-08	NA	20.9	26.4	0
1969-10-09	23.1	21.2	27.2	0
1969-10-10	23.4	20.1	27.7	0
1969-10-11	23.8	20	28.1	0
1969-10-12	24.1	20	28.6	0
1969-10-13	23.4	21.4	27.4	0
1969-10-14	24.2	21.4	28.4	0
1969-10-15	23.6	21.2	28.5	3
1969-10-16	24.9	23.3	28.6	0
1969-10-17	24.9	23	29.1	0
1969-10-18	24.8	22.8	28.7	0
1969-10-19	NA	23.8	29	0
1969-10-20	25	23.3	29.1	0
1969-10-21	23.9	23.2	26.5	0
1969-10-22	24.8	22.9	29	0
1969-10-23	25	22.4	28.8	0
1969-10-24	24.5	22.8	27.8	0
1969-10-25	23.6	22.5	27.8	0
1969-10-26	24.6	21.8	28.5	0
1969-10-27	23.8	22	28	0
1969-10-28	23	21.1	28	0.2
1969-10-29	24	22	28.4	0
1969-10-30	23.8	21	27.9	0
1969-10-31	23.9	22.3	28.2	0
1969-11-01	24.4	20.5	28.7	0
1969-11-02	24.3	21.2	28.3	0
1969-11-03	24.5	22.5	28.7	0
1969-11-04	23.9	22.7	28.3	0
1969-11-05	23.9	22.8	28.5	0
1969-11-06	24.7	22.3	28.7	0
1969-11-07	23.9	21.8	28.4	0
1969-11-08	24.6	21.7	28.7	0.3
1969-11-09	24.2	22.7	28.7	0
1969-11-10	24.5	22.9	28.8	0
1969-11-11	NA	22.2	29.1	0
1969-11-12	NA	18.7	28	0
1969-11-13	24.3	22.5	28.1	0
1969-11-14	23.6	22.2	27.4	0
1969-11-15	24.1	22.3	28.5	0
1969-11-16	23.2	21.8	25.5	1
1969-11-17	23.4	21.1	26.9	5.4
1969-11-18	23.9	22.1	27.7	1.8
1969-11-19	24.1	19.9	27.8	0
1969-11-20	24.3	22.5	28	0
1969-11-21	24.4	21.8	28.5	0
1969-11-22	24.1	22.3	28.1	0
1969-11-23	23.8	22	27.2	0.4
1969-11-24	24	22.3	28.5	0
1969-11-25	24	21.8	28.2	1.5
1969-11-26	24.6	21.2	28.5	0.6
1969-11-27	23.7	22.6	28.6	0
1969-11-28	24	19.8	28.9	0
1969-11-29	24.9	23	29.3	0
1969-11-30	25.2	23.3	29.5	0
1969-12-01	24.5	23.2	28	0
1969-12-02	24.7	20.4	29	0
1969-12-03	24	22	29	0.4
1969-12-04	24	22	28.3	4.2
1969-12-05	24.1	21.6	28	3.8
1969-12-06	25.1	21.8	28.8	1.4
1969-12-07	24.8	23.4	29.3	0
1969-12-08	25.5	23.1	29.3	0
1969-12-09	24.6	23.3	28.4	0.5
1969-12-10	25.7	23.8	29	0
1969-12-11	24.7	23.5	29.2	1.5
1969-12-12	25	23.1	27.5	0.4
1969-12-13	25.6	23.4	28.6	0
1969-12-14	25.5	23.5	28.9	0
1969-12-15	24.9	23.5	27	0
1969-12-16	25.2	23.3	28.5	0
1969-12-17	23.8	22.7	25.5	1.3
1969-12-18	25.1	23.6	28.4	0
1969-12-19	24.7	21.2	27.4	0
1969-12-20	24.9	23.3	28.2	0
1969-12-21	25.2	21.5	28.1	0
1969-12-22	24.6	23.7	26.5	0
1969-12-23	24.8	23.3	28	0
1969-12-24	25.7	23.6	28.8	0
1969-12-25	25.4	23.5	28	2.2
1969-12-26	25.4	23	28	0
1969-12-27	NA	22.5	29	0
1969-12-28	NA	24.2	28.9	0
1969-12-29	26.1	24.2	28.8	0
1969-12-30	NA	24.1	29.3	0
1969-12-31	26.1	24.4	29.2	0
1970-01-01	25.8	24.2	28.8	0.1
1970-01-02	24.6	24.1	28.7	1.5
1970-01-03	25.6	23	28.7	0.6
1970-01-04	25.8	24	28.8	0
1970-01-05	25.7	24.3	28.5	0
1970-01-06	25.9	24.1	28.6	0
1970-01-07	25	23.5	28	0
1970-01-08	25.4	23.2	28.3	0.9
1970-01-09	24	23.7	28.4	2.3
1970-01-10	24.7	23.4	27.6	1.3
1970-01-11	25	23	27.5	0.7
1970-01-12	24.1	21.4	25.9	0
1970-01-13	25.2	22	29.1	0.7
1970-01-14	25.3	23	29.2	0
1970-01-15	25.4	22.3	28	0
1970-01-16	25.9	22	29.9	0
1970-01-17	25.9	23.8	28.7	6.7
1970-01-18	26.1	23.3	29	2.7
1970-01-19	25.7	21.5	28.6	0
1970-01-20	25.4	20.6	29.5	0
1970-01-21	26.5	24.5	30.4	0
1970-01-22	26.4	24.5	29.4	0
1970-01-23	26.4	24.3	29.5	0
1970-01-24	26.2	23.7	29.4	0
1970-01-25	26.1	24.1	29.4	0
1970-01-26	26.3	23	30	0
1970-01-27	25.9	23.7	28.7	1.2
1970-01-28	25.6	22.8	29.2	1.7
1970-01-29	25.8	22.5	29.4	0
1970-01-30	25.8	23.2	29.5	0
1970-01-31	26.2	22.8	30	0
1970-02-01	26.5	23	30.1	0
1970-02-02	25.9	23.5	29.1	0
1970-02-03	25.5	21.5	29.6	0
1970-02-04	26.1	23.1	29.4	0
1970-02-05	26.2	23.7	29.5	0
1970-02-06	24.8	21.4	28.8	0
1970-02-07	25.4	21.8	29	0
1970-02-08	26.1	23.2	29.2	0
1970-02-09	25.5	23	29	0
1970-02-10	25.9	23.1	29.7	0
1970-02-11	26.1	22.8	29.2	0
1970-02-12	26.3	24	29	0
1970-02-13	26.4	24.6	30	0
1970-02-14	26.3	24.3	29.4	0
1970-02-15	26.5	24.5	29	0
1970-02-16	26.6	23.6	29	0
1970-02-17	26.3	24	30.4	0
1970-02-18	26	23.5	29.5	0
1970-02-19	25.9	22.7	30	0
1970-02-20	26.5	23.3	30.7	0
1970-02-21	26.9	23.7	30.7	0
1970-02-22	26.1	24.5	30.2	0
1970-02-23	27.1	24.3	31.3	0
1970-02-24	27.5	24.9	31.5	0
1970-02-25	27.4	25.3	31.4	0
1970-02-26	27.3	24.8	30.8	0
1970-02-27	27.5	24.6	31	0
1970-02-28	26.9	23.3	31.8	0
1970-03-01	26.7	23.2	32.3	0
1970-03-02	27.3	23.3	33.2	0
1970-03-03	27.2	22.8	32.6	0
1970-03-04	26.9	22.4	31.5	0
1970-03-05	26.6	21.8	31.3	0
1970-03-06	26	21.7	30	0
1970-03-07	26.8	22.3	29.9	0
1970-03-08	25.8	21.4	28.7	0
1970-03-09	25.6	22.3	28.9	0
1970-03-10	26.5	22.7	30	0
1970-03-11	26.8	22.5	31	0
1970-03-12	26.2	23.5	30.7	0
1970-03-13	25.9	24.2	29.6	1.2
1970-03-14	25	21.6	29.4	0
1970-03-15	26.9	22.7	31	0
1970-03-16	26.9	22	32.8	0
1970-03-17	26.5	22.6	30.4	0
1970-03-18	26.4	23.5	30.1	0
1970-03-19	28	23	33.3	0
1970-03-20	25.6	23	29.5	0
1970-03-21	NA	23.6	29.8	0
1970-03-22	26.2	23.8	30.2	0
1970-03-23	26.4	22.9	29.8	0
1970-03-24	26.4	23.8	29.6	0
1970-03-25	26.1	25	29.4	0
1970-03-26	NA	23.8	30.1	0
1970-03-27	26.2	22.2	30.3	0
1970-03-28	26.5	23.6	30.2	0
1970-03-29	26.4	24.5	30.3	0
1970-03-30	26.1	23.5	30.6	0
1970-03-31	26.5	23.8	30.1	0
1970-04-01	26.3	24	29.5	0
1970-04-02	27.1	22.5	30.7	0
1970-04-03	26.7	23.4	30.2	0
1970-04-04	NA	24	30.5	0
1970-04-05	27.3	25.1	31.1	0
1970-04-06	26.7	24.3	30.2	0
1970-04-07	26.4	23.6	31.2	0
1970-04-08	26.8	23.3	30.4	0
1970-04-09	25.9	24.8	29.3	0
1970-04-10	26.4	23.7	29.6	0
1970-04-11	26.3	24	30	0
1970-04-12	NA	23.8	29.5	0
1970-04-13	26.5	24.3	29.8	0
1970-04-14	25.6	23.5	29.2	0.7
1970-04-15	26.1	23.2	30.1	0
1970-04-16	25.6	23.5	30.1	0
1970-04-17	25	22.4	28.6	0
1970-04-18	25.8	22.6	29.3	0
1970-04-19	25.1	22.8	28.2	0
1970-04-20	25.5	22.7	28.7	0
1970-04-21	25.1	23	27.6	0
1970-04-22	26	23.4	29	0
1970-04-23	24.6	23.6	27.5	0
1970-04-24	25.8	23.6	28.7	0
1970-04-25	25.4	23.4	28.5	0
1970-04-26	25.2	22.3	27.7	0
1970-04-27	25.3	23	28.7	0
1970-04-28	25.3	22.6	28.7	0
1970-04-29	25	22	28.5	0
1970-04-30	25.2	21.4	27.6	0
1970-05-01	25.6	21.8	NA	0
1970-05-02	24.4	22.3	27.3	0
1970-05-03	24.5	21.2	28.5	0
1970-05-04	25.1	21.8	28.3	0
1970-05-05	25.6	22.7	28.6	0
1970-05-06	25.4	23.3	28.5	0
1970-05-07	25	22.5	28.2	1.4
1970-05-08	25.6	23	28.2	0
1970-05-09	25.6	23.3	28.6	0.4
1970-05-10	25.1	23.2	27.9	0.6
1970-05-11	24.9	22.3	28.2	1
1970-05-12	25.4	23.2	28.3	0
1970-05-13	24.8	21.3	27.8	0
1970-05-14	25.1	23.1	28.2	0
1970-05-15	24.9	22.8	28.2	0.2
1970-05-16	24.9	22.8	27.8	1
1970-05-17	25.1	21.7	28.5	0
1970-05-18	24.9	21.2	28.4	0
1970-05-19	24.8	22.7	28.3	0
1970-05-20	24.1	22	27.3	0
1970-05-21	23.8	20.8	27.2	0
1970-05-22	22.9	19.4	26.3	0
1970-05-23	22.4	20.5	26	0
1970-05-24	22.7	21	25.7	0
1970-05-25	23.3	21	26.6	0
1970-05-26	23.2	20.5	26.3	0
1970-05-27	23	19.6	25.7	0
1970-05-28	22.9	20.3	25.9	0
1970-05-29	22.4	20.3	26	0
1970-05-30	22.8	20.6	25.7	0
1970-05-31	22.5	19.1	25.8	0
1970-06-01	22.9	19.9	25.8	0
1970-06-02	22.8	18.8	26	0
1970-06-03	23	19.7	26	0
1970-06-04	23.4	21.4	26.6	0
1970-06-05	NA	21.9	26.3	0
1970-06-06	23.3	19.8	26.7	0
1970-06-07	23.1	20.4	25.9	0
1970-06-08	22.8	20	25.9	0
1970-06-09	22.8	19.5	25	0
1970-06-10	23.1	20.9	26	0
1970-06-11	22.5	19.5	25.7	0
1970-06-12	NA	18.2	NA	0
1970-06-13	22.2	19.8	25.1	0
1970-06-14	21.7	20	24	0.5
1970-06-15	22.3	19.8	25.8	0.5
1970-06-16	22.1	19.5	25.1	0
1970-06-17	22.2	19	24.7	0
1970-06-18	21.9	19.5	25	0.3
1970-06-19	22	19.8	24.4	2
1970-06-20	21.2	20	22.9	1.7
1970-06-21	21.9	19.7	24.2	0.6
[truncated: 18,288 more rows]
