# Supplementary material for: Enhancing restoration success of rare plants in an arid-tropical climate through water-saving technologies: a case study of Scalesia affinis ssp. brachyloba in the Galapagos Islands
Source: PeerJ. 2023 Dec 6;11:e16367. doi: 10.7717/peerj.16367 (PMC10710167; doi:10.7717/peerj.16367)
Supplement: Supplemental Information 2 — Data from monitoring including planting age, date, treatment, treatment_ID, site, survival, planting_day_fct, MaxT, tot_prec [file peerj-11-16367-s002.csv]

planting_age	date	treatment	treatment_ID	site	survival	planting_day_fct	MaxT	tot_prec
7	24/6/2013	groasis	860	CDF	1	17/6/2013	25.2	2.1
14	1/7/2013	groasis	860	CDF	1	17/6/2013	24.1	1.7
21	8/7/2013	groasis	860	CDF	1	17/6/2013	24.2	2.1
28	15/7/2013	groasis	860	CDF	1	17/6/2013	24.5	0
35	22/7/2013	groasis	860	CDF	1	17/6/2013	24.5	2.8
42	29/7/2013	groasis	860	CDF	1	17/6/2013	23.5	3.5
49	5/8/2013	groasis	860	CDF	1	17/6/2013	24	1.4
56	12/8/2013	groasis	860	CDF	1	17/6/2013	22.7	0
63	19/8/2013	groasis	860	CDF	1	17/6/2013	23.7	1.7
70	26/8/2013	groasis	860	CDF	1	17/6/2013	22.7	1.7
77	2/9/2013	groasis	860	CDF	1	17/6/2013	22.7	2.8
84	9/9/2013	groasis	860	CDF	1	17/6/2013	23.1	6.3
91	16/9/2013	groasis	860	CDF	1	17/6/2013	23.4	1.1
98	23/9/2013	groasis	860	CDF	1	17/6/2013	23	1.3
105	30/9/2013	groasis	860	CDF	1	17/6/2013	23.2	0
112	7/10/2013	groasis	860	CDF	1	17/6/2013	24.8	2.8
119	14/10/2013	groasis	860	CDF	1	17/6/2013	24.6	1.1
126	21/10/2013	groasis	860	CDF	1	17/6/2013	23.6	0.9
133	28/10/2013	groasis	860	CDF	1	17/6/2013	24.4	1.4
182	16/12/2013	groasis	860	CDF	0	17/6/2013	25.5	15.3
15	3/6/2014	groasis	1080	Garrapatero	1	19/5/2014	28.8	38.2
31	19/6/2014	groasis	1080	Garrapatero	1	19/5/2014	27.5	19.4
46	4/7/2014	groasis	1080	Garrapatero	1	19/5/2014	27.4	4.1
56	14/7/2014	groasis	1080	Garrapatero	1	19/5/2014	26.05	1.2
74	1/8/2014	groasis	1080	Garrapatero	1	19/5/2014	27.05	3.5
98	25/8/2014	groasis	1080	Garrapatero	1	19/5/2014	26	1.3
148	14/10/2014	groasis	1080	Garrapatero	1	19/5/2014	25.2	20.8
162	28/10/2014	groasis	1080	Garrapatero	1	19/5/2014	25.2	3.5
176	11/11/2014	groasis	1080	Garrapatero	1	19/5/2014	25.5	0.7
190	25/11/2014	groasis	1080	Garrapatero	1	19/5/2014	26.05	6
204	9/12/2014	groasis	1080	Garrapatero	1	19/5/2014	26.7	5.9
218	23/12/2014	groasis	1080	Garrapatero	1	19/5/2014	27.7	3
232	6/1/2015	groasis	1080	Garrapatero	1	19/5/2014	27.75	3.1
246	20/1/2015	groasis	1080	Garrapatero	1	19/5/2014	29.7	0.9
260	3/2/2015	groasis	1080	Garrapatero	1	19/5/2014	28.8	5.1
294	9/3/2015	groasis	1080	Garrapatero	1	19/5/2014	30.9	50.7
316	31/3/2015	groasis	1080	Garrapatero	1	19/5/2014	31	57.2
353	7/5/2015	groasis	1080	Garrapatero	1	19/5/2014	30.5	126.6
392	15/6/2015	groasis	1080	Garrapatero	1	19/5/2014	29.3	182.4
431	24/7/2015	groasis	1080	Garrapatero	1	19/5/2014	28.6	13.5
463	25/8/2015	groasis	1080	Garrapatero	0	19/5/2014	26.2	14.8
15	3/6/2014	groasis	1081	Garrapatero	1	19/5/2014	28.8	38.2
31	19/6/2014	groasis	1081	Garrapatero	1	19/5/2014	27.5	19.4
46	4/7/2014	groasis	1081	Garrapatero	1	19/5/2014	27.4	4.1
56	14/7/2014	groasis	1081	Garrapatero	1	19/5/2014	26.05	1.2
74	1/8/2014	groasis	1081	Garrapatero	1	19/5/2014	27.05	3.5
98	25/8/2014	groasis	1081	Garrapatero	1	19/5/2014	26	1.3
148	14/10/2014	groasis	1081	Garrapatero	0	19/5/2014	25.2	20.8
15	3/6/2014	groasis	1082	Garrapatero	1	19/5/2014	28.8	38.2
31	19/6/2014	groasis	1082	Garrapatero	1	19/5/2014	27.5	19.4
46	4/7/2014	groasis	1082	Garrapatero	1	19/5/2014	27.4	4.1
74	1/8/2014	groasis	1082	Garrapatero	1	19/5/2014	26.65	4.7
98	25/8/2014	groasis	1082	Garrapatero	1	19/5/2014	26	1.3
148	14/10/2014	groasis	1082	Garrapatero	1	19/5/2014	25.2	20.8
159	25/10/2014	groasis	1082	Garrapatero	0	19/5/2014	25.2	3.1
15	3/6/2014	groasis	1083	Garrapatero	0	19/5/2014	28.8	38.2
15	3/6/2014	groasis	1084	Garrapatero	1	19/5/2014	28.8	38.2
31	19/6/2014	groasis	1084	Garrapatero	1	19/5/2014	27.5	19.4
46	4/7/2014	groasis	1084	Garrapatero	1	19/5/2014	27.4	4.1
56	14/7/2014	groasis	1084	Garrapatero	1	19/5/2014	26.05	1.2
74	1/8/2014	groasis	1084	Garrapatero	1	19/5/2014	27.05	3.5
98	25/8/2014	groasis	1084	Garrapatero	1	19/5/2014	26	1.3
148	14/10/2014	groasis	1084	Garrapatero	1	19/5/2014	25.2	20.8
162	28/10/2014	groasis	1084	Garrapatero	1	19/5/2014	25.2	3.5
176	11/11/2014	groasis	1084	Garrapatero	1	19/5/2014	25.5	0.7
190	25/11/2014	groasis	1084	Garrapatero	1	19/5/2014	26.05	6
204	9/12/2014	groasis	1084	Garrapatero	1	19/5/2014	26.7	5.9
218	23/12/2014	groasis	1084	Garrapatero	1	19/5/2014	27.7	3
232	6/1/2015	groasis	1084	Garrapatero	1	19/5/2014	27.75	3.1
246	20/1/2015	groasis	1084	Garrapatero	1	19/5/2014	29.7	0.9
260	3/2/2015	groasis	1084	Garrapatero	1	19/5/2014	28.8	5.1
294	9/3/2015	groasis	1084	Garrapatero	1	19/5/2014	30.9	50.7
316	31/3/2015	groasis	1084	Garrapatero	1	19/5/2014	31	57.2
353	7/5/2015	groasis	1084	Garrapatero	1	19/5/2014	30.5	126.6
392	15/6/2015	groasis	1084	Garrapatero	1	19/5/2014	29.3	182.4
431	24/7/2015	groasis	1084	Garrapatero	1	19/5/2014	28.6	13.5
463	25/8/2015	groasis	1084	Garrapatero	1	19/5/2014	26.2	14.8
515	16/10/2015	groasis	1084	Garrapatero	1	19/5/2014	26.8	24
569	9/12/2015	groasis	1084	Garrapatero	0	19/5/2014	27.6	63.4
15	3/6/2014	groasis	1085	Garrapatero	1	19/5/2014	28.8	38.2
31	19/6/2014	groasis	1085	Garrapatero	1	19/5/2014	27.5	19.4
46	4/7/2014	groasis	1085	Garrapatero	1	19/5/2014	27.4	4.1
56	14/7/2014	groasis	1085	Garrapatero	1	19/5/2014	26.05	1.2
74	1/8/2014	groasis	1085	Garrapatero	1	19/5/2014	27.05	3.5
98	25/8/2014	groasis	1085	Garrapatero	1	19/5/2014	26	1.3
148	14/10/2014	groasis	1085	Garrapatero	1	19/5/2014	25.2	20.8
162	28/10/2014	groasis	1085	Garrapatero	1	19/5/2014	25.2	3.5
176	11/11/2014	groasis	1085	Garrapatero	1	19/5/2014	25.5	0.7
190	25/11/2014	groasis	1085	Garrapatero	1	19/5/2014	26.05	6
204	9/12/2014	groasis	1085	Garrapatero	1	19/5/2014	26.7	5.9
218	23/12/2014	groasis	1085	Garrapatero	1	19/5/2014	27.7	3
232	6/1/2015	groasis	1085	Garrapatero	1	19/5/2014	27.75	3.1
246	20/1/2015	groasis	1085	Garrapatero	1	19/5/2014	29.7	0.9
260	3/2/2015	groasis	1085	Garrapatero	1	19/5/2014	28.8	5.1
294	9/3/2015	groasis	1085	Garrapatero	0	19/5/2014	30.9	50.7
15	3/6/2014	groasis	1086	Garrapatero	1	19/5/2014	28.8	38.2
31	19/6/2014	groasis	1086	Garrapatero	1	19/5/2014	27.5	19.4
46	4/7/2014	groasis	1086	Garrapatero	1	19/5/2014	27.4	4.1
56	14/7/2014	groasis	1086	Garrapatero	1	19/5/2014	26.05	1.2
74	1/8/2014	groasis	1086	Garrapatero	1	19/5/2014	27.05	3.5
98	25/8/2014	groasis	1086	Garrapatero	1	19/5/2014	26	1.3
148	14/10/2014	groasis	1086	Garrapatero	1	19/5/2014	25.2	20.8
162	28/10/2014	groasis	1086	Garrapatero	1	19/5/2014	25.2	3.5
176	11/11/2014	groasis	1086	Garrapatero	1	19/5/2014	25.5	0.7
190	25/11/2014	groasis	1086	Garrapatero	1	19/5/2014	26.05	6
204	9/12/2014	groasis	1086	Garrapatero	1	19/5/2014	26.7	5.9
218	23/12/2014	groasis	1086	Garrapatero	1	19/5/2014	27.7	3
232	6/1/2015	groasis	1086	Garrapatero	1	19/5/2014	27.75	3.1
246	20/1/2015	groasis	1086	Garrapatero	1	19/5/2014	29.7	0.9
260	3/2/2015	groasis	1086	Garrapatero	1	19/5/2014	28.8	5.1
294	9/3/2015	groasis	1086	Garrapatero	1	19/5/2014	30.9	50.7
316	31/3/2015	groasis	1086	Garrapatero	1	19/5/2014	31	57.2
353	7/5/2015	groasis	1086	Garrapatero	1	19/5/2014	30.5	126.6
392	15/6/2015	groasis	1086	Garrapatero	1	19/5/2014	29.3	182.4
431	24/7/2015	groasis	1086	Garrapatero	1	19/5/2014	28.6	13.5
463	25/8/2015	groasis	1086	Garrapatero	1	19/5/2014	26.2	14.8
515	16/10/2015	groasis	1086	Garrapatero	1	19/5/2014	26.8	24
569	9/12/2015	groasis	1086	Garrapatero	1	19/5/2014	27.6	63.4
602	11/1/2016	groasis	1086	Garrapatero	1	19/5/2014	29.9	56.2
648	26/2/2016	groasis	1086	Garrapatero	1	19/5/2014	30.6	18.6
729	17/5/2016	groasis	1086	Garrapatero	1	19/5/2014	30	25.3
780	7/7/2016	groasis	1086	Garrapatero	1	19/5/2014	28.55	10.7
851	16/9/2016	groasis	1086	Garrapatero	0	19/5/2014	25.9	11.7
15	3/6/2014	groasis	1087	Garrapatero	1	19/5/2014	28.8	38.2
31	19/6/2014	groasis	1087	Garrapatero	1	19/5/2014	27.5	19.4
46	4/7/2014	groasis	1087	Garrapatero	1	19/5/2014	27.4	4.1
56	14/7/2014	groasis	1087	Garrapatero	1	19/5/2014	26.05	1.2
74	1/8/2014	groasis	1087	Garrapatero	1	19/5/2014	27.05	3.5
98	25/8/2014	groasis	1087	Garrapatero	1	19/5/2014	26	1.3
148	14/10/2014	groasis	1087	Garrapatero	1	19/5/2014	25.2	20.8
162	28/10/2014	groasis	1087	Garrapatero	1	19/5/2014	25.2	3.5
176	11/11/2014	groasis	1087	Garrapatero	1	19/5/2014	25.5	0.7
190	25/11/2014	groasis	1087	Garrapatero	1	19/5/2014	26.05	6
204	9/12/2014	groasis	1087	Garrapatero	1	19/5/2014	26.7	5.9
218	23/12/2014	groasis	1087	Garrapatero	0	19/5/2014	27.7	3
15	3/6/2014	groasis	1088	Garrapatero	1	19/5/2014	28.8	38.2
31	19/6/2014	groasis	1088	Garrapatero	1	19/5/2014	27.5	19.4
46	4/7/2014	groasis	1088	Garrapatero	1	19/5/2014	27.4	4.1
56	14/7/2014	groasis	1088	Garrapatero	1	19/5/2014	26.05	1.2
74	1/8/2014	groasis	1088	Garrapatero	1	19/5/2014	27.05	3.5
98	25/8/2014	groasis	1088	Garrapatero	1	19/5/2014	26	1.3
148	14/10/2014	groasis	1088	Garrapatero	1	19/5/2014	25.2	20.8
162	28/10/2014	groasis	1088	Garrapatero	1	19/5/2014	25.2	3.5
176	11/11/2014	groasis	1088	Garrapatero	1	19/5/2014	25.5	0.7
190	25/11/2014	groasis	1088	Garrapatero	1	19/5/2014	26.05	6
204	9/12/2014	groasis	1088	Garrapatero	1	19/5/2014	26.7	5.9
218	23/12/2014	groasis	1088	Garrapatero	1	19/5/2014	27.7	3
232	6/1/2015	groasis	1088	Garrapatero	1	19/5/2014	27.75	3.1
246	20/1/2015	groasis	1088	Garrapatero	1	19/5/2014	29.7	0.9
260	3/2/2015	groasis	1088	Garrapatero	1	19/5/2014	28.8	5.1
294	9/3/2015	groasis	1088	Garrapatero	1	19/5/2014	30.9	50.7
316	31/3/2015	groasis	1088	Garrapatero	1	19/5/2014	31	57.2
353	7/5/2015	groasis	1088	Garrapatero	1	19/5/2014	30.5	126.6
392	15/6/2015	groasis	1088	Garrapatero	1	19/5/2014	29.3	182.4
431	24/7/2015	groasis	1088	Garrapatero	1	19/5/2014	28.6	13.5
463	25/8/2015	groasis	1088	Garrapatero	1	19/5/2014	26.2	14.8
515	16/10/2015	groasis	1088	Garrapatero	1	19/5/2014	26.8	24
569	9/12/2015	groasis	1088	Garrapatero	1	19/5/2014	27.6	63.4
602	11/1/2016	groasis	1088	Garrapatero	1	19/5/2014	29.9	56.2
648	26/2/2016	groasis	1088	Garrapatero	1	19/5/2014	30.6	18.6
729	17/5/2016	groasis	1088	Garrapatero	0	19/5/2014	30	25.3
15	3/6/2014	groasis	1089	Garrapatero	1	19/5/2014	28.8	38.2
31	19/6/2014	groasis	1089	Garrapatero	1	19/5/2014	27.5	19.4
46	4/7/2014	groasis	1089	Garrapatero	1	19/5/2014	27.4	4.1
56	14/7/2014	groasis	1089	Garrapatero	0	19/5/2014	26.05	1.2
15	3/6/2014	groasis	1090	Garrapatero	1	19/5/2014	28.8	38.2
31	19/6/2014	groasis	1090	Garrapatero	1	19/5/2014	27.5	19.4
46	4/7/2014	groasis	1090	Garrapatero	1	19/5/2014	27.4	4.1
56	14/7/2014	groasis	1090	Garrapatero	1	19/5/2014	26.05	1.2
74	1/8/2014	groasis	1090	Garrapatero	1	19/5/2014	27.05	3.5
98	25/8/2014	groasis	1090	Garrapatero	1	19/5/2014	26	1.3
148	14/10/2014	groasis	1090	Garrapatero	1	19/5/2014	25.2	20.8
162	28/10/2014	groasis	1090	Garrapatero	1	19/5/2014	25.2	3.5
176	11/11/2014	groasis	1090	Garrapatero	1	19/5/2014	25.5	0.7
190	25/11/2014	groasis	1090	Garrapatero	1	19/5/2014	26.05	6
204	9/12/2014	groasis	1090	Garrapatero	1	19/5/2014	26.7	5.9
218	23/12/2014	groasis	1090	Garrapatero	1	19/5/2014	27.7	3
232	6/1/2015	groasis	1090	Garrapatero	1	19/5/2014	27.75	3.1
246	20/1/2015	groasis	1090	Garrapatero	1	19/5/2014	29.7	0.9
260	3/2/2015	groasis	1090	Garrapatero	1	19/5/2014	28.8	5.1
294	9/3/2015	groasis	1090	Garrapatero	1	19/5/2014	30.9	50.7
316	31/3/2015	groasis	1090	Garrapatero	1	19/5/2014	31	57.2
353	7/5/2015	groasis	1090	Garrapatero	1	19/5/2014	30.5	126.6
392	15/6/2015	groasis	1090	Garrapatero	1	19/5/2014	29.3	182.4
431	24/7/2015	groasis	1090	Garrapatero	1	19/5/2014	28.6	13.5
463	25/8/2015	groasis	1090	Garrapatero	1	19/5/2014	26.2	14.8
515	16/10/2015	groasis	1090	Garrapatero	1	19/5/2014	26.8	24
648	26/2/2016	groasis	1090	Garrapatero	1	19/5/2014	29.5	138.2
729	17/5/2016	groasis	1090	Garrapatero	0	19/5/2014	30	25.3
15	3/6/2014	groasis	1091	Garrapatero	1	19/5/2014	28.8	38.2
31	19/6/2014	groasis	1091	Garrapatero	1	19/5/2014	27.5	19.4
46	4/7/2014	groasis	1091	Garrapatero	1	19/5/2014	27.4	4.1
56	14/7/2014	groasis	1091	Garrapatero	1	19/5/2014	26.05	1.2
74	1/8/2014	groasis	1091	Garrapatero	1	19/5/2014	27.05	3.5
98	25/8/2014	groasis	1091	Garrapatero	1	19/5/2014	26	1.3
148	14/10/2014	groasis	1091	Garrapatero	0	19/5/2014	25.2	20.8
15	3/6/2014	groasis	1092	Garrapatero	0	19/5/2014	28.8	38.2
15	3/6/2014	groasis	1093	Garrapatero	1	19/5/2014	28.8	38.2
31	19/6/2014	groasis	1093	Garrapatero	1	19/5/2014	27.5	19.4
46	4/7/2014	groasis	1093	Garrapatero	1	19/5/2014	27.4	4.1
56	14/7/2014	groasis	1093	Garrapatero	1	19/5/2014	26.05	1.2
74	1/8/2014	groasis	1093	Garrapatero	1	19/5/2014	27.05	3.5
98	25/8/2014	groasis	1093	Garrapatero	1	19/5/2014	26	1.3
148	14/10/2014	groasis	1093	Garrapatero	1	19/5/2014	25.2	20.8
162	28/10/2014	groasis	1093	Garrapatero	1	19/5/2014	25.2	3.5
176	11/11/2014	groasis	1093	Garrapatero	1	19/5/2014	25.5	0.7
190	25/11/2014	groasis	1093	Garrapatero	1	19/5/2014	26.05	6
204	9/12/2014	groasis	1093	Garrapatero	1	19/5/2014	26.7	5.9
218	23/12/2014	groasis	1093	Garrapatero	1	19/5/2014	27.7	3
569	9/12/2015	groasis	1093	Garrapatero	1	19/5/2014	28.5	541.7
602	11/1/2016	groasis	1093	Garrapatero	1	19/5/2014	29.9	56.2
648	26/2/2016	groasis	1093	Garrapatero	1	19/5/2014	30.6	18.6
690	8/4/2016	groasis	1093	Garrapatero	1	19/5/2014	31.5	24.7
729	17/5/2016	groasis	1093	Garrapatero	0	19/5/2014	28.8	0.6
15	3/6/2014	groasis	1094	Garrapatero	1	19/5/2014	28.8	38.2
31	19/6/2014	groasis	1094	Garrapatero	1	19/5/2014	27.5	19.4
46	4/7/2014	groasis	1094	Garrapatero	1	19/5/2014	27.4	4.1
56	14/7/2014	groasis	1094	Garrapatero	1	19/5/2014	26.05	1.2
74	1/8/2014	groasis	1094	Garrapatero	1	19/5/2014	27.05	3.5
98	25/8/2014	groasis	1094	Garrapatero	1	19/5/2014	26	1.3
148	14/10/2014	groasis	1094	Garrapatero	1	19/5/2014	25.2	20.8
162	28/10/2014	groasis	1094	Garrapatero	1	19/5/2014	25.2	3.5
176	11/11/2014	groasis	1094	Garrapatero	1	19/5/2014	25.5	0.7
190	25/11/2014	groasis	1094	Garrapatero	1	19/5/2014	26.05	6
204	9/12/2014	groasis	1094	Garrapatero	1	19/5/2014	26.7	5.9
218	23/12/2014	groasis	1094	Garrapatero	1	19/5/2014	27.7	3
232	6/1/2015	groasis	1094	Garrapatero	1	19/5/2014	27.75	3.1
246	20/1/2015	groasis	1094	Garrapatero	1	19/5/2014	29.7	0.9
260	3/2/2015	groasis	1094	Garrapatero	1	19/5/2014	28.8	5.1
294	9/3/2015	groasis	1094	Garrapatero	1	19/5/2014	30.9	50.7
316	31/3/2015	groasis	1094	Garrapatero	1	19/5/2014	31	57.2
353	7/5/2015	groasis	1094	Garrapatero	1	19/5/2014	30.5	126.6
392	15/6/2015	groasis	1094	Garrapatero	1	19/5/2014	29.3	182.4
431	24/7/2015	groasis	1094	Garrapatero	1	19/5/2014	28.6	13.5
602	11/1/2016	groasis	1094	Garrapatero	1	19/5/2014	27.2	158.4
648	26/2/2016	groasis	1094	Garrapatero	0	19/5/2014	30.6	18.6
15	3/6/2014	groasis	1095	Garrapatero	1	19/5/2014	28.8	38.2
31	19/6/2014	groasis	1095	Garrapatero	1	19/5/2014	27.5	19.4
46	4/7/2014	groasis	1095	Garrapatero	1	19/5/2014	27.4	4.1
56	14/7/2014	groasis	1095	Garrapatero	1	19/5/2014	26.05	1.2
74	1/8/2014	groasis	1095	Garrapatero	1	19/5/2014	27.05	3.5
98	25/8/2014	groasis	1095	Garrapatero	1	19/5/2014	26	1.3
148	14/10/2014	groasis	1095	Garrapatero	1	19/5/2014	25.2	20.8
162	28/10/2014	groasis	1095	Garrapatero	1	19/5/2014	25.2	3.5
176	11/11/2014	groasis	1095	Garrapatero	1	19/5/2014	25.5	0.7
190	25/11/2014	groasis	1095	Garrapatero	1	19/5/2014	26.05	6
204	9/12/2014	groasis	1095	Garrapatero	1	19/5/2014	26.7	5.9
218	23/12/2014	groasis	1095	Garrapatero	1	19/5/2014	27.7	3
232	6/1/2015	groasis	1095	Garrapatero	1	19/5/2014	27.75	3.1
246	20/1/2015	groasis	1095	Garrapatero	1	19/5/2014	29.7	0.9
260	3/2/2015	groasis	1095	Garrapatero	1	19/5/2014	28.8	5.1
294	9/3/2015	groasis	1095	Garrapatero	1	19/5/2014	30.9	50.7
316	31/3/2015	groasis	1095	Garrapatero	1	19/5/2014	31	57.2
353	7/5/2015	groasis	1095	Garrapatero	0	19/5/2014	30.5	126.6
15	3/6/2014	groasis	1096	Garrapatero	1	19/5/2014	28.8	38.2
31	19/6/2014	groasis	1096	Garrapatero	1	19/5/2014	27.5	19.4
46	4/7/2014	groasis	1096	Garrapatero	1	19/5/2014	27.4	4.1
56	14/7/2014	groasis	1096	Garrapatero	1	19/5/2014	26.05	1.2
74	1/8/2014	groasis	1096	Garrapatero	1	19/5/2014	27.05	3.5
98	25/8/2014	groasis	1096	Garrapatero	1	19/5/2014	26	1.3
148	14/10/2014	groasis	1096	Garrapatero	1	19/5/2014	25.2	20.8
162	28/10/2014	groasis	1096	Garrapatero	1	19/5/2014	25.2	3.5
176	11/11/2014	groasis	1096	Garrapatero	1	19/5/2014	25.5	0.7
190	25/11/2014	groasis	1096	Garrapatero	1	19/5/2014	26.05	6
204	9/12/2014	groasis	1096	Garrapatero	1	19/5/2014	26.7	5.9
218	23/12/2014	groasis	1096	Garrapatero	1	19/5/2014	27.7	3
232	6/1/2015	groasis	1096	Garrapatero	1	19/5/2014	27.75	3.1
246	20/1/2015	groasis	1096	Garrapatero	1	19/5/2014	29.7	0.9
260	3/2/2015	groasis	1096	Garrapatero	1	19/5/2014	28.8	5.1
294	9/3/2015	groasis	1096	Garrapatero	1	19/5/2014	30.9	50.7
316	31/3/2015	groasis	1096	Garrapatero	1	19/5/2014	31	57.2
353	7/5/2015	groasis	1096	Garrapatero	1	19/5/2014	30.5	126.6
392	15/6/2015	groasis	1096	Garrapatero	1	19/5/2014	29.3	182.4
431	24/7/2015	groasis	1096	Garrapatero	1	19/5/2014	28.6	13.5
463	25/8/2015	groasis	1096	Garrapatero	1	19/5/2014	26.2	14.8
515	16/10/2015	groasis	1096	Garrapatero	1	19/5/2014	26.8	24
569	9/12/2015	groasis	1096	Garrapatero	0	19/5/2014	27.6	63.4
15	3/6/2014	groasis	1097	Garrapatero	1	19/5/2014	28.8	38.2
31	19/6/2014	groasis	1097	Garrapatero	1	19/5/2014	27.5	19.4
46	4/7/2014	groasis	1097	Garrapatero	1	19/5/2014	27.4	4.1
56	14/7/2014	groasis	1097	Garrapatero	1	19/5/2014	26.05	1.2
74	1/8/2014	groasis	1097	Garrapatero	1	19/5/2014	27.05	3.5
98	25/8/2014	groasis	1097	Garrapatero	1	19/5/2014	26	1.3
148	14/10/2014	groasis	1097	Garrapatero	1	19/5/2014	25.2	20.8
162	28/10/2014	groasis	1097	Garrapatero	1	19/5/2014	25.2	3.5
176	11/11/2014	groasis	1097	Garrapatero	1	19/5/2014	25.5	0.7
190	25/11/2014	groasis	1097	Garrapatero	1	19/5/2014	26.05	6
204	9/12/2014	groasis	1097	Garrapatero	1	19/5/2014	26.7	5.9
218	23/12/2014	groasis	1097	Garrapatero	1	19/5/2014	27.7	3
232	6/1/2015	groasis	1097	Garrapatero	1	19/5/2014	27.75	3.1
246	20/1/2015	groasis	1097	Garrapatero	1	19/5/2014	29.7	0.9
260	3/2/2015	groasis	1097	Garrapatero	1	19/5/2014	28.8	5.1
294	9/3/2015	groasis	1097	Garrapatero	1	19/5/2014	30.9	50.7
316	31/3/2015	groasis	1097	Garrapatero	1	19/5/2014	31	57.2
353	7/5/2015	groasis	1097	Garrapatero	1	19/5/2014	30.5	126.6
392	15/6/2015	groasis	1097	Garrapatero	1	19/5/2014	29.3	182.4
431	24/7/2015	groasis	1097	Garrapatero	1	19/5/2014	28.6	13.5
463	25/8/2015	groasis	1097	Garrapatero	1	19/5/2014	26.2	14.8
515	16/10/2015	groasis	1097	Garrapatero	1	19/5/2014	26.8	24
569	9/12/2015	groasis	1097	Garrapatero	1	19/5/2014	27.6	63.4
602	11/1/2016	groasis	1097	Garrapatero	1	19/5/2014	29.9	56.2
648	26/2/2016	groasis	1097	Garrapatero	1	19/5/2014	30.6	18.6
690	8/4/2016	groasis	1097	Garrapatero	0	19/5/2014	31.5	24.7
15	3/6/2014	groasis	1099	Garrapatero	1	19/5/2014	28.8	38.2
31	19/6/2014	groasis	1099	Garrapatero	1	19/5/2014	27.5	19.4
46	4/7/2014	groasis	1099	Garrapatero	1	19/5/2014	27.4	4.1
56	14/7/2014	groasis	1099	Garrapatero	1	19/5/2014	26.05	1.2
74	1/8/2014	groasis	1099	Garrapatero	1	19/5/2014	27.05	3.5
98	25/8/2014	groasis	1099	Garrapatero	1	19/5/2014	26	1.3
148	14/10/2014	groasis	1099	Garrapatero	1	19/5/2014	25.2	20.8
162	28/10/2014	groasis	1099	Garrapatero	1	19/5/2014	25.2	3.5
176	11/11/2014	groasis	1099	Garrapatero	1	19/5/2014	25.5	0.7
190	25/11/2014	groasis	1099	Garrapatero	1	19/5/2014	26.05	6
204	9/12/2014	groasis	1099	Garrapatero	1	19/5/2014	26.7	5.9
218	23/12/2014	groasis	1099	Garrapatero	1	19/5/2014	27.7	3
232	6/1/2015	groasis	1099	Garrapatero	1	19/5/2014	27.75	3.1
246	20/1/2015	groasis	1099	Garrapatero	1	19/5/2014	29.7	0.9
260	3/2/2015	groasis	1099	Garrapatero	1	19/5/2014	28.8	5.1
294	9/3/2015	groasis	1099	Garrapatero	1	19/5/2014	30.9	50.7
316	31/3/2015	groasis	1099	Garrapatero	1	19/5/2014	31	57.2
353	7/5/2015	groasis	1099	Garrapatero	1	19/5/2014	30.5	126.6
392	15/6/2015	groasis	1099	Garrapatero	1	19/5/2014	29.3	182.4
431	24/7/2015	groasis	1099	Garrapatero	1	19/5/2014	28.6	13.5
463	25/8/2015	groasis	1099	Garrapatero	1	19/5/2014	26.2	14.8
515	16/10/2015	groasis	1099	Garrapatero	1	19/5/2014	26.8	24
569	9/12/2015	groasis	1099	Garrapatero	1	19/5/2014	27.6	63.4
602	11/1/2016	groasis	1099	Garrapatero	1	19/5/2014	29.9	56.2
648	26/2/2016	groasis	1099	Garrapatero	0	19/5/2014	30.6	18.6
15	3/6/2014	groasis	1100	Garrapatero	1	19/5/2014	28.8	38.2
31	19/6/2014	groasis	1100	Garrapatero	1	19/5/2014	27.5	19.4
46	4/7/2014	groasis	1100	Garrapatero	1	19/5/2014	27.4	4.1
56	14/7/2014	groasis	1100	Garrapatero	1	19/5/2014	26.05	1.2
74	1/8/2014	groasis	1100	Garrapatero	1	19/5/2014	27.05	3.5
98	25/8/2014	groasis	1100	Garrapatero	1	19/5/2014	26	1.3
148	14/10/2014	groasis	1100	Garrapatero	1	19/5/2014	25.2	20.8
162	28/10/2014	groasis	1100	Garrapatero	1	19/5/2014	25.2	3.5
176	11/11/2014	groasis	1100	Garrapatero	1	19/5/2014	25.5	0.7
190	25/11/2014	groasis	1100	Garrapatero	1	19/5/2014	26.05	6
204	9/12/2014	groasis	1100	Garrapatero	1	19/5/2014	26.7	5.9
218	23/12/2014	groasis	1100	Garrapatero	1	19/5/2014	27.7	3
232	6/1/2015	groasis	1100	Garrapatero	1	19/5/2014	27.75	3.1
246	20/1/2015	groasis	1100	Garrapatero	1	19/5/2014	29.7	0.9
260	3/2/2015	groasis	1100	Garrapatero	1	19/5/2014	28.8	5.1
294	9/3/2015	groasis	1100	Garrapatero	1	19/5/2014	30.9	50.7
316	31/3/2015	groasis	1100	Garrapatero	1	19/5/2014	31	57.2
353	7/5/2015	groasis	1100	Garrapatero	1	19/5/2014	30.5	126.6
392	15/6/2015	groasis	1100	Garrapatero	1	19/5/2014	29.3	182.4
431	24/7/2015	groasis	1100	Garrapatero	1	19/5/2014	28.6	13.5
463	25/8/2015	groasis	1100	Garrapatero	1	19/5/2014	26.2	14.8
515	16/10/2015	groasis	1100	Garrapatero	1	19/5/2014	26.8	24
569	9/12/2015	groasis	1100	Garrapatero	1	19/5/2014	27.6	63.4
602	11/1/2016	groasis	1100	Garrapatero	1	19/5/2014	29.9	56.2
648	26/2/2016	groasis	1100	Garrapatero	1	19/5/2014	30.6	18.6
690	8/4/2016	groasis	1100	Garrapatero	0	19/5/2014	31.5	24.7
15	3/6/2014	groasis	1101	Garrapatero	1	19/5/2014	28.8	38.2
31	19/6/2014	groasis	1101	Garrapatero	1	19/5/2014	27.5	19.4
46	4/7/2014	groasis	1101	Garrapatero	1	19/5/2014	27.4	4.1
56	14/7/2014	groasis	1101	Garrapatero	1	19/5/2014	26.05	1.2
74	1/8/2014	groasis	1101	Garrapatero	1	19/5/2014	27.05	3.5
98	25/8/2014	groasis	1101	Garrapatero	1	19/5/2014	26	1.3
148	14/10/2014	groasis	1101	Garrapatero	1	19/5/2014	25.2	20.8
162	28/10/2014	groasis	1101	Garrapatero	1	19/5/2014	25.2	3.5
176	11/11/2014	groasis	1101	Garrapatero	1	19/5/2014	25.5	0.7
190	25/11/2014	groasis	1101	Garrapatero	1	19/5/2014	26.05	6
204	9/12/2014	groasis	1101	Garrapatero	1	19/5/2014	26.7	5.9
218	23/12/2014	groasis	1101	Garrapatero	1	19/5/2014	27.7	3
232	6/1/2015	groasis	1101	Garrapatero	1	19/5/2014	27.75	3.1
246	20/1/2015	groasis	1101	Garrapatero	1	19/5/2014	29.7	0.9
260	3/2/2015	groasis	1101	Garrapatero	1	19/5/2014	28.8	5.1
294	9/3/2015	groasis	1101	Garrapatero	1	19/5/2014	30.9	50.7
316	31/3/2015	groasis	1101	Garrapatero	1	19/5/2014	31	57.2
353	7/5/2015	groasis	1101	Garrapatero	1	19/5/2014	30.5	126.6
392	15/6/2015	groasis	1101	Garrapatero	1	19/5/2014	29.3	182.4
431	24/7/2015	groasis	1101	Garrapatero	1	19/5/2014	28.6	13.5
463	25/8/2015	groasis	1101	Garrapatero	1	19/5/2014	26.2	14.8
515	16/10/2015	groasis	1101	Garrapatero	1	19/5/2014	26.8	24
569	9/12/2015	groasis	1101	Garrapatero	1	19/5/2014	27.6	63.4
602	11/1/2016	groasis	1101	Garrapatero	1	19/5/2014	29.9	56.2
648	26/2/2016	groasis	1101	Garrapatero	1	19/5/2014	30.6	18.6
690	8/4/2016	groasis	1101	Garrapatero	1	19/5/2014	31.5	24.7
729	17/5/2016	groasis	1101	Garrapatero	0	19/5/2014	28.8	0.6
15	3/6/2014	groasis	1102	Garrapatero	1	19/5/2014	28.8	38.2
31	19/6/2014	groasis	1102	Garrapatero	1	19/5/2014	27.5	19.4
46	4/7/2014	groasis	1102	Garrapatero	1	19/5/2014	27.4	4.1
56	14/7/2014	groasis	1102	Garrapatero	1	19/5/2014	26.05	1.2
74	1/8/2014	groasis	1102	Garrapatero	1	19/5/2014	27.05	3.5
98	25/8/2014	groasis	1102	Garrapatero	1	19/5/2014	26	1.3
148	14/10/2014	groasis	1102	Garrapatero	1	19/5/2014	25.2	20.8
162	28/10/2014	groasis	1102	Garrapatero	1	19/5/2014	25.2	3.5
176	11/11/2014	groasis	1102	Garrapatero	1	19/5/2014	25.5	0.7
190	25/11/2014	groasis	1102	Garrapatero	0	19/5/2014	26.05	6
15	3/6/2014	groasis	1103	Garrapatero	1	19/5/2014	28.8	38.2
31	19/6/2014	groasis	1103	Garrapatero	1	19/5/2014	27.5	19.4
46	4/7/2014	groasis	1103	Garrapatero	1	19/5/2014	27.4	4.1
56	14/7/2014	groasis	1103	Garrapatero	1	19/5/2014	26.05	1.2
74	1/8/2014	groasis	1103	Garrapatero	1	19/5/2014	27.05	3.5
98	25/8/2014	groasis	1103	Garrapatero	0	19/5/2014	26	1.3
15	3/6/2014	groasis	1104	Garrapatero	1	19/5/2014	28.8	38.2
31	19/6/2014	groasis	1104	Garrapatero	1	19/5/2014	27.5	19.4
46	4/7/2014	groasis	1104	Garrapatero	1	19/5/2014	27.4	4.1
56	14/7/2014	groasis	1104	Garrapatero	1	19/5/2014	26.05	1.2
74	1/8/2014	groasis	1104	Garrapatero	1	19/5/2014	27.05	3.5
98	25/8/2014	groasis	1104	Garrapatero	1	19/5/2014	26	1.3
148	14/10/2014	groasis	1104	Garrapatero	1	19/5/2014	25.2	20.8
162	28/10/2014	groasis	1104	Garrapatero	1	19/5/2014	25.2	3.5
176	11/11/2014	groasis	1104	Garrapatero	1	19/5/2014	25.5	0.7
190	25/11/2014	groasis	1104	Garrapatero	1	19/5/2014	26.05	6
204	9/12/2014	groasis	1104	Garrapatero	1	19/5/2014	26.7	5.9
218	23/12/2014	groasis	1104	Garrapatero	1	19/5/2014	27.7	3
232	6/1/2015	groasis	1104	Garrapatero	1	19/5/2014	27.75	3.1
246	20/1/2015	groasis	1104	Garrapatero	1	19/5/2014	29.7	0.9
260	3/2/2015	groasis	1104	Garrapatero	1	19/5/2014	28.8	5.1
294	9/3/2015	groasis	1104	Garrapatero	1	19/5/2014	30.9	50.7
316	31/3/2015	groasis	1104	Garrapatero	1	19/5/2014	31	57.2
353	7/5/2015	groasis	1104	Garrapatero	0	19/5/2014	30.5	126.6
15	3/6/2014	groasis	1105	Garrapatero	1	19/5/2014	28.8	38.2
31	19/6/2014	groasis	1105	Garrapatero	1	19/5/2014	27.5	19.4
46	4/7/2014	groasis	1105	Garrapatero	1	19/5/2014	27.4	4.1
56	14/7/2014	groasis	1105	Garrapatero	1	19/5/2014	26.05	1.2
74	1/8/2014	groasis	1105	Garrapatero	1	19/5/2014	27.05	3.5
98	25/8/2014	groasis	1105	Garrapatero	1	19/5/2014	26	1.3
148	14/10/2014	groasis	1105	Garrapatero	1	19/5/2014	25.2	20.8
162	28/10/2014	groasis	1105	Garrapatero	0	19/5/2014	25.2	3.5
15	3/6/2014	groasis	1106	Garrapatero	1	19/5/2014	28.8	38.2
31	19/6/2014	groasis	1106	Garrapatero	1	19/5/2014	27.5	19.4
46	4/7/2014	groasis	1106	Garrapatero	1	19/5/2014	27.4	4.1
56	14/7/2014	groasis	1106	Garrapatero	1	19/5/2014	26.05	1.2
74	1/8/2014	groasis	1106	Garrapatero	1	19/5/2014	27.05	3.5
98	25/8/2014	groasis	1106	Garrapatero	1	19/5/2014	26	1.3
148	14/10/2014	groasis	1106	Garrapatero	1	19/5/2014	25.2	20.8
162	28/10/2014	groasis	1106	Garrapatero	1	19/5/2014	25.2	3.5
176	11/11/2014	groasis	1106	Garrapatero	1	19/5/2014	25.5	0.7
190	25/11/2014	groasis	1106	Garrapatero	1	19/5/2014	26.05	6
204	9/12/2014	groasis	1106	Garrapatero	1	19/5/2014	26.7	5.9
218	23/12/2014	groasis	1106	Garrapatero	1	19/5/2014	27.7	3
232	6/1/2015	groasis	1106	Garrapatero	1	19/5/2014	27.75	3.1
246	20/1/2015	groasis	1106	Garrapatero	1	19/5/2014	29.7	0.9
260	3/2/2015	groasis	1106	Garrapatero	1	19/5/2014	28.8	5.1
294	9/3/2015	groasis	1106	Garrapatero	0	19/5/2014	30.9	50.7
15	3/6/2014	groasis	1107	Garrapatero	1	19/5/2014	28.8	38.2
31	19/6/2014	groasis	1107	Garrapatero	1	19/5/2014	27.5	19.4
46	4/7/2014	groasis	1107	Garrapatero	1	19/5/2014	27.4	4.1
56	14/7/2014	groasis	1107	Garrapatero	1	19/5/2014	26.05	1.2
74	1/8/2014	groasis	1107	Garrapatero	1	19/5/2014	27.05	3.5
98	25/8/2014	groasis	1107	Garrapatero	1	19/5/2014	26	1.3
148	14/10/2014	groasis	1107	Garrapatero	1	19/5/2014	25.2	20.8
162	28/10/2014	groasis	1107	Garrapatero	1	19/5/2014	25.2	3.5
176	11/11/2014	groasis	1107	Garrapatero	1	19/5/2014	25.5	0.7
190	25/11/2014	groasis	1107	Garrapatero	0	19/5/2014	26.05	6
15	3/6/2014	groasis	1108	Garrapatero	1	19/5/2014	28.8	38.2
31	19/6/2014	groasis	1108	Garrapatero	1	19/5/2014	27.5	19.4
46	4/7/2014	groasis	1108	Garrapatero	1	19/5/2014	27.4	4.1
56	14/7/2014	groasis	1108	Garrapatero	1	19/5/2014	26.05	1.2
74	1/8/2014	groasis	1108	Garrapatero	1	19/5/2014	27.05	3.5
98	25/8/2014	groasis	1108	Garrapatero	1	19/5/2014	26	1.3
148	14/10/2014	groasis	1108	Garrapatero	1	19/5/2014	25.2	20.8
162	28/10/2014	groasis	1108	Garrapatero	0	19/5/2014	25.2	3.5
15	3/6/2014	groasis	1109	Garrapatero	1	19/5/2014	28.8	38.2
31	19/6/2014	groasis	1109	Garrapatero	1	19/5/2014	27.5	19.4
46	4/7/2014	groasis	1109	Garrapatero	1	19/5/2014	27.4	4.1
56	14/7/2014	groasis	1109	Garrapatero	1	19/5/2014	26.05	1.2
74	1/8/2014	groasis	1109	Garrapatero	1	19/5/2014	27.05	3.5
98	25/8/2014	groasis	1109	Garrapatero	1	19/5/2014	26	1.3
148	14/10/2014	groasis	1109	Garrapatero	1	19/5/2014	25.2	20.8
162	28/10/2014	groasis	1109	Garrapatero	1	19/5/2014	25.2	3.5
176	11/11/2014	groasis	1109	Garrapatero	1	19/5/2014	25.5	0.7
190	25/11/2014	groasis	1109	Garrapatero	1	19/5/2014	26.05	6
204	9/12/2014	groasis	1109	Garrapatero	1	19/5/2014	26.7	5.9
218	23/12/2014	groasis	1109	Garrapatero	1	19/5/2014	27.7	3
232	6/1/2015	groasis	1109	Garrapatero	1	19/5/2014	27.75	3.1
246	20/1/2015	groasis	1109	Garrapatero	1	19/5/2014	29.7	0.9
260	3/2/2015	groasis	1109	Garrapatero	1	19/5/2014	28.8	5.1
294	9/3/2015	groasis	1109	Garrapatero	0	19/5/2014	30.9	50.7
15	3/6/2014	groasis	1110	Garrapatero	1	19/5/2014	28.8	38.2
31	19/6/2014	groasis	1110	Garrapatero	1	19/5/2014	27.5	19.4
46	4/7/2014	groasis	1110	Garrapatero	1	19/5/2014	27.4	4.1
56	14/7/2014	groasis	1110	Garrapatero	1	19/5/2014	26.05	1.2
74	1/8/2014	groasis	1110	Garrapatero	1	19/5/2014	27.05	3.5
98	25/8/2014	groasis	1110	Garrapatero	1	19/5/2014	26	1.3
148	14/10/2014	groasis	1110	Garrapatero	1	19/5/2014	25.2	20.8
162	28/10/2014	groasis	1110	Garrapatero	1	19/5/2014	25.2	3.5
176	11/11/2014	groasis	1110	Garrapatero	1	19/5/2014	25.5	0.7
190	25/11/2014	groasis	1110	Garrapatero	1	19/5/2014	26.05	6
204	9/12/2014	groasis	1110	Garrapatero	1	19/5/2014	26.7	5.9
218	23/12/2014	groasis	1110	Garrapatero	1	19/5/2014	27.7	3
232	6/1/2015	groasis	1110	Garrapatero	1	19/5/2014	27.75	3.1
246	20/1/2015	groasis	1110	Garrapatero	1	19/5/2014	29.7	0.9
260	3/2/2015	groasis	1110	Garrapatero	1	19/5/2014	28.8	5.1
294	9/3/2015	groasis	1110	Garrapatero	1	19/5/2014	30.9	50.7
316	31/3/2015	groasis	1110	Garrapatero	1	19/5/2014	31	57.2
353	7/5/2015	groasis	1110	Garrapatero	1	19/5/2014	30.5	126.6
392	15/6/2015	groasis	1110	Garrapatero	1	19/5/2014	29.3	182.4
463	25/8/2015	groasis	1110	Garrapatero	1	19/5/2014	27.8	28.3
515	16/10/2015	groasis	1110	Garrapatero	0	19/5/2014	26.8	24
15	3/6/2014	groasis	1111	Garrapatero	1	19/5/2014	28.8	38.2
31	19/6/2014	groasis	1111	Garrapatero	1	19/5/2014	27.5	19.4
46	4/7/2014	groasis	1111	Garrapatero	1	19/5/2014	27.4	4.1
56	14/7/2014	groasis	1111	Garrapatero	1	19/5/2014	26.05	1.2
74	1/8/2014	groasis	1111	Garrapatero	1	19/5/2014	27.05	3.5
98	25/8/2014	groasis	1111	Garrapatero	1	19/5/2014	26	1.3
148	14/10/2014	groasis	1111	Garrapatero	1	19/5/2014	25.2	20.8
162	28/10/2014	groasis	1111	Garrapatero	1	19/5/2014	25.2	3.5
176	11/11/2014	groasis	1111	Garrapatero	1	19/5/2014	25.5	0.7
190	25/11/2014	groasis	1111	Garrapatero	1	19/5/2014	26.05	6
204	9/12/2014	groasis	1111	Garrapatero	1	19/5/2014	26.7	5.9
218	23/12/2014	groasis	1111	Garrapatero	1	19/5/2014	27.7	3
232	6/1/2015	groasis	1111	Garrapatero	1	19/5/2014	27.75	3.1
246	20/1/2015	groasis	1111	Garrapatero	1	19/5/2014	29.7	0.9
260	3/2/2015	groasis	1111	Garrapatero	1	19/5/2014	28.8	5.1
294	9/3/2015	groasis	1111	Garrapatero	1	19/5/2014	30.9	50.7
316	31/3/2015	groasis	1111	Garrapatero	1	19/5/2014	31	57.2
353	7/5/2015	groasis	1111	Garrapatero	1	19/5/2014	30.5	126.6
392	15/6/2015	groasis	1111	Garrapatero	1	19/5/2014	29.3	182.4
431	24/7/2015	groasis	1111	Garrapatero	1	19/5/2014	28.6	13.5
463	25/8/2015	groasis	1111	Garrapatero	1	19/5/2014	26.2	14.8
515	16/10/2015	groasis	1111	Garrapatero	1	19/5/2014	26.8	24
569	9/12/2015	groasis	1111	Garrapatero	1	19/5/2014	27.6	63.4
602	11/1/2016	groasis	1111	Garrapatero	1	19/5/2014	29.9	56.2
648	26/2/2016	groasis	1111	Garrapatero	1	19/5/2014	30.6	18.6
690	8/4/2016	groasis	1111	Garrapatero	0	19/5/2014	31.5	24.7
15	3/6/2014	groasis	1112	Garrapatero	1	19/5/2014	28.8	38.2
31	19/6/2014	groasis	1112	Garrapatero	1	19/5/2014	27.5	19.4
46	4/7/2014	groasis	1112	Garrapatero	1	19/5/2014	27.4	4.1
56	14/7/2014	groasis	1112	Garrapatero	1	19/5/2014	26.05	1.2
74	1/8/2014	groasis	1112	Garrapatero	1	19/5/2014	27.05	3.5
98	25/8/2014	groasis	1112	Garrapatero	1	19/5/2014	26	1.3
148	14/10/2014	groasis	1112	Garrapatero	1	19/5/2014	25.2	20.8
162	28/10/2014	groasis	1112	Garrapatero	1	19/5/2014	25.2	3.5
176	11/11/2014	groasis	1112	Garrapatero	1	19/5/2014	25.5	0.7
190	25/11/2014	groasis	1112	Garrapatero	1	19/5/2014	26.05	6
204	9/12/2014	groasis	1112	Garrapatero	1	19/5/2014	26.7	5.9
218	23/12/2014	groasis	1112	Garrapatero	1	19/5/2014	27.7	3
232	6/1/2015	groasis	1112	Garrapatero	1	19/5/2014	27.75	3.1
246	20/1/2015	groasis	1112	Garrapatero	1	19/5/2014	29.7	0.9
260	3/2/2015	groasis	1112	Garrapatero	1	19/5/2014	28.8	5.1
294	9/3/2015	groasis	1112	Garrapatero	1	19/5/2014	30.9	50.7
316	31/3/2015	groasis	1112	Garrapatero	1	19/5/2014	31	57.2
353	7/5/2015	groasis	1112	Garrapatero	1	19/5/2014	30.5	126.6
392	15/6/2015	groasis	1112	Garrapatero	1	19/5/2014	29.3	182.4
431	24/7/2015	groasis	1112	Garrapatero	1	19/5/2014	28.6	13.5
463	25/8/2015	groasis	1112	Garrapatero	1	19/5/2014	26.2	14.8
515	16/10/2015	groasis	1112	Garrapatero	0	19/5/2014	26.8	24
15	3/6/2014	groasis	1113	Garrapatero	1	19/5/2014	28.8	38.2
31	19/6/2014	groasis	1113	Garrapatero	1	19/5/2014	27.5	19.4
46	4/7/2014	groasis	1113	Garrapatero	1	19/5/2014	27.4	4.1
56	14/7/2014	groasis	1113	Garrapatero	1	19/5/2014	26.05	1.2
74	1/8/2014	groasis	1113	Garrapatero	1	19/5/2014	27.05	3.5
98	25/8/2014	groasis	1113	Garrapatero	1	19/5/2014	26	1.3
148	14/10/2014	groasis	1113	Garrapatero	1	19/5/2014	25.2	20.8
162	28/10/2014	groasis	1113	Garrapatero	1	19/5/2014	25.2	3.5
176	11/11/2014	groasis	1113	Garrapatero	1	19/5/2014	25.5	0.7
190	25/11/2014	groasis	1113	Garrapatero	1	19/5/2014	26.05	6
204	9/12/2014	groasis	1113	Garrapatero	1	19/5/2014	26.7	5.9
218	23/12/2014	groasis	1113	Garrapatero	0	19/5/2014	27.7	3
15	3/6/2014	groasis	1114	Garrapatero	1	19/5/2014	28.8	38.2
31	19/6/2014	groasis	1114	Garrapatero	1	19/5/2014	27.5	19.4
46	4/7/2014	groasis	1114	Garrapatero	1	19/5/2014	27.4	4.1
56	14/7/2014	groasis	1114	Garrapatero	1	19/5/2014	26.05	1.2
74	1/8/2014	groasis	1114	Garrapatero	1	19/5/2014	27.05	3.5
98	25/8/2014	groasis	1114	Garrapatero	1	19/5/2014	26	1.3
148	14/10/2014	groasis	1114	Garrapatero	1	19/5/2014	25.2	20.8
162	28/10/2014	groasis	1114	Garrapatero	1	19/5/2014	25.2	3.5
176	11/11/2014	groasis	1114	Garrapatero	1	19/5/2014	25.5	0.7
190	25/11/2014	groasis	1114	Garrapatero	1	19/5/2014	26.05	6
204	9/12/2014	groasis	1114	Garrapatero	1	19/5/2014	26.7	5.9
218	23/12/2014	groasis	1114	Garrapatero	1	19/5/2014	27.7	3
232	6/1/2015	groasis	1114	Garrapatero	1	19/5/2014	27.75	3.1
246	20/1/2015	groasis	1114	Garrapatero	1	19/5/2014	29.7	0.9
260	3/2/2015	groasis	1114	Garrapatero	1	19/5/2014	28.8	5.1
294	9/3/2015	groasis	1114	Garrapatero	1	19/5/2014	30.9	50.7
316	31/3/2015	groasis	1114	Garrapatero	1	19/5/2014	31	57.2
353	7/5/2015	groasis	1114	Garrapatero	1	19/5/2014	30.5	126.6
392	15/6/2015	groasis	1114	Garrapatero	1	19/5/2014	29.3	182.4
431	24/7/2015	groasis	1114	Garrapatero	1	19/5/2014	28.6	13.5
463	25/8/2015	groasis	1114	Garrapatero	0	19/5/2014	26.2	14.8
15	3/6/2014	groasis	1115	Garrapatero	0	19/5/2014	28.8	38.2
15	3/6/2014	groasis	1116	Garrapatero	1	19/5/2014	28.8	38.2
31	19/6/2014	groasis	1116	Garrapatero	1	19/5/2014	27.5	19.4
46	4/7/2014	groasis	1116	Garrapatero	1	19/5/2014	27.4	4.1
56	14/7/2014	groasis	1116	Garrapatero	1	19/5/2014	26.05	1.2
74	1/8/2014	groasis	1116	Garrapatero	1	19/5/2014	27.05	3.5
98	25/8/2014	groasis	1116	Garrapatero	1	19/5/2014	26	1.3
148	14/10/2014	groasis	1116	Garrapatero	1	19/5/2014	25.2	20.8
162	28/10/2014	groasis	1116	Garrapatero	1	19/5/2014	25.2	3.5
176	11/11/2014	groasis	1116	Garrapatero	1	19/5/2014	25.5	0.7
190	25/11/2014	groasis	1116	Garrapatero	1	19/5/2014	26.05	6
204	9/12/2014	groasis	1116	Garrapatero	1	19/5/2014	26.7	5.9
218	23/12/2014	groasis	1116	Garrapatero	1	19/5/2014	27.7	3
232	6/1/2015	groasis	1116	Garrapatero	1	19/5/2014	27.75	3.1
246	20/1/2015	groasis	1116	Garrapatero	1	19/5/2014	29.7	0.9
260	3/2/2015	groasis	1116	Garrapatero	1	19/5/2014	28.8	5.1
294	9/3/2015	groasis	1116	Garrapatero	1	19/5/2014	30.9	50.7
316	31/3/2015	groasis	1116	Garrapatero	1	19/5/2014	31	57.2
353	7/5/2015	groasis	1116	Garrapatero	1	19/5/2014	30.5	126.6
392	15/6/2015	groasis	1116	Garrapatero	1	19/5/2014	29.3	182.4
431	24/7/2015	groasis	1116	Garrapatero	1	19/5/2014	28.6	13.5
463	25/8/2015	groasis	1116	Garrapatero	1	19/5/2014	26.2	14.8
515	16/10/2015	groasis	1116	Garrapatero	1	19/5/2014	26.8	24
569	9/12/2015	groasis	1116	Garrapatero	1	19/5/2014	27.6	63.4
602	11/1/2016	groasis	1116	Garrapatero	1	19/5/2014	29.9	56.2
648	26/2/2016	groasis	1116	Garrapatero	1	19/5/2014	30.6	18.6
690	8/4/2016	groasis	1116	Garrapatero	0	19/5/2014	31.5	24.7
15	3/6/2014	groasis	1117	Garrapatero	1	19/5/2014	28.8	38.2
31	19/6/2014	groasis	1117	Garrapatero	1	19/5/2014	27.5	19.4
46	4/7/2014	groasis	1117	Garrapatero	1	19/5/2014	27.4	4.1
56	14/7/2014	groasis	1117	Garrapatero	1	19/5/2014	26.05	1.2
74	1/8/2014	groasis	1117	Garrapatero	1	19/5/2014	27.05	3.5
98	25/8/2014	groasis	1117	Garrapatero	1	19/5/2014	26	1.3
148	14/10/2014	groasis	1117	Garrapatero	1	19/5/2014	25.2	20.8
162	28/10/2014	groasis	1117	Garrapatero	0	19/5/2014	25.2	3.5
15	3/6/2014	groasis	1118	Garrapatero	0	19/5/2014	28.8	38.2
15	3/6/2014	groasis	1119	Garrapatero	1	19/5/2014	28.8	38.2
31	19/6/2014	groasis	1119	Garrapatero	1	19/5/2014	27.5	19.4
46	4/7/2014	groasis	1119	Garrapatero	1	19/5/2014	27.4	4.1
56	14/7/2014	groasis	1119	Garrapatero	0	19/5/2014	26.05	1.2
15	3/6/2014	groasis	1120	Garrapatero	1	19/5/2014	28.8	38.2
31	19/6/2014	groasis	1120	Garrapatero	1	19/5/2014	27.5	19.4
46	4/7/2014	groasis	1120	Garrapatero	1	19/5/2014	27.4	4.1
56	14/7/2014	groasis	1120	Garrapatero	1	19/5/2014	26.05	1.2
74	1/8/2014	groasis	1120	Garrapatero	1	19/5/2014	27.05	3.5
98	25/8/2014	groasis	1120	Garrapatero	1	19/5/2014	26	1.3
148	14/10/2014	groasis	1120	Garrapatero	1	19/5/2014	25.2	20.8
162	28/10/2014	groasis	1120	Garrapatero	1	19/5/2014	25.2	3.5
176	11/11/2014	groasis	1120	Garrapatero	1	19/5/2014	25.5	0.7
190	25/11/2014	groasis	1120	Garrapatero	1	19/5/2014	26.05	6
204	9/12/2014	groasis	1120	Garrapatero	1	19/5/2014	26.7	5.9
218	23/12/2014	groasis	1120	Garrapatero	1	19/5/2014	27.7	3
232	6/1/2015	groasis	1120	Garrapatero	1	19/5/2014	27.75	3.1
246	20/1/2015	groasis	1120	Garrapatero	1	19/5/2014	29.7	0.9
260	3/2/2015	groasis	1120	Garrapatero	1	19/5/2014	28.8	5.1
294	9/3/2015	groasis	1120	Garrapatero	1	19/5/2014	30.9	50.7
316	31/3/2015	groasis	1120	Garrapatero	1	19/5/2014	31	57.2
353	7/5/2015	groasis	1120	Garrapatero	1	19/5/2014	30.5	126.6
392	15/6/2015	groasis	1120	Garrapatero	1	19/5/2014	29.3	182.4
431	24/7/2015	groasis	1120	Garrapatero	1	19/5/2014	28.6	13.5
463	25/8/2015	groasis	1120	Garrapatero	1	19/5/2014	26.2	14.8
515	16/10/2015	groasis	1120	Garrapatero	1	19/5/2014	26.8	24
569	9/12/2015	groasis	1120	Garrapatero	1	19/5/2014	27.6	63.4
602	11/1/2016	groasis	1120	Garrapatero	1	19/5/2014	29.9	56.2
648	26/2/2016	groasis	1120	Garrapatero	1	19/5/2014	30.6	18.6
690	8/4/2016	groasis	1120	Garrapatero	0	19/5/2014	31.5	24.7
15	3/6/2014	groasis	1121	Garrapatero	1	19/5/2014	28.8	38.2
31	19/6/2014	groasis	1121	Garrapatero	1	19/5/2014	27.5	19.4
46	4/7/2014	groasis	1121	Garrapatero	1	19/5/2014	27.4	4.1
56	14/7/2014	groasis	1121	Garrapatero	1	19/5/2014	26.05	1.2
74	1/8/2014	groasis	1121	Garrapatero	1	19/5/2014	27.05	3.5
98	25/8/2014	groasis	1121	Garrapatero	0	19/5/2014	26	1.3
15	3/6/2014	groasis	1122	Garrapatero	1	19/5/2014	28.8	38.2
31	19/6/2014	groasis	1122	Garrapatero	1	19/5/2014	27.5	19.4
46	4/7/2014	groasis	1122	Garrapatero	1	19/5/2014	27.4	4.1
56	14/7/2014	groasis	1122	Garrapatero	1	19/5/2014	26.05	1.2
74	1/8/2014	groasis	1122	Garrapatero	1	19/5/2014	27.05	3.5
98	25/8/2014	groasis	1122	Garrapatero	1	19/5/2014	26	1.3
148	14/10/2014	groasis	1122	Garrapatero	1	19/5/2014	25.2	20.8
162	28/10/2014	groasis	1122	Garrapatero	1	19/5/2014	25.2	3.5
176	11/11/2014	groasis	1122	Garrapatero	1	19/5/2014	25.5	0.7
190	25/11/2014	groasis	1122	Garrapatero	1	19/5/2014	26.05	6
218	23/12/2014	groasis	1122	Garrapatero	1	19/5/2014	27.2	8.9
232	6/1/2015	groasis	1122	Garrapatero	1	19/5/2014	27.75	3.1
246	20/1/2015	groasis	1122	Garrapatero	1	19/5/2014	29.7	0.9
260	3/2/2015	groasis	1122	Garrapatero	1	19/5/2014	28.8	5.1
294	9/3/2015	groasis	1122	Garrapatero	1	19/5/2014	30.9	50.7
316	31/3/2015	groasis	1122	Garrapatero	1	19/5/2014	31	57.2
353	7/5/2015	groasis	1122	Garrapatero	1	19/5/2014	30.5	126.6
392	15/6/2015	groasis	1122	Garrapatero	1	19/5/2014	29.3	182.4
431	24/7/2015	groasis	1122	Garrapatero	1	19/5/2014	28.6	13.5
463	25/8/2015	groasis	1122	Garrapatero	1	19/5/2014	26.2	14.8
515	16/10/2015	groasis	1122	Garrapatero	1	19/5/2014	26.8	24
569	9/12/2015	groasis	1122	Garrapatero	1	19/5/2014	27.6	63.4
602	11/1/2016	groasis	1122	Garrapatero	1	19/5/2014	29.9	56.2
648	26/2/2016	groasis	1122	Garrapatero	0	19/5/2014	30.6	18.6
15	3/6/2014	groasis	1123	Garrapatero	1	19/5/2014	28.8	38.2
31	19/6/2014	groasis	1123	Garrapatero	1	19/5/2014	27.5	19.4
46	4/7/2014	groasis	1123	Garrapatero	1	19/5/2014	27.4	4.1
56	14/7/2014	groasis	1123	Garrapatero	1	19/5/2014	26.05	1.2
74	1/8/2014	groasis	1123	Garrapatero	0	19/5/2014	27.05	3.5
15	3/6/2014	groasis	1124	Garrapatero	1	19/5/2014	28.8	38.2
31	19/6/2014	groasis	1124	Garrapatero	1	19/5/2014	27.5	19.4
46	4/7/2014	groasis	1124	Garrapatero	0	19/5/2014	27.4	4.1
15	3/6/2014	groasis	1125	Garrapatero	0	19/5/2014	28.8	38.2
15	3/6/2014	groasis	1126	Garrapatero	1	19/5/2014	28.8	38.2
31	19/6/2014	groasis	1126	Garrapatero	1	19/5/2014	27.5	19.4
46	4/7/2014	groasis	1126	Garrapatero	1	19/5/2014	27.4	4.1
56	14/7/2014	groasis	1126	Garrapatero	1	19/5/2014	26.05	1.2
74	1/8/2014	groasis	1126	Garrapatero	1	19/5/2014	27.05	3.5
98	25/8/2014	groasis	1126	Garrapatero	1	19/5/2014	26	1.3
148	14/10/2014	groasis	1126	Garrapatero	1	19/5/2014	25.2	20.8
162	28/10/2014	groasis	1126	Garrapatero	1	19/5/2014	25.2	3.5
176	11/11/2014	groasis	1126	Garrapatero	1	19/5/2014	25.5	0.7
190	25/11/2014	groasis	1126	Garrapatero	1	19/5/2014	26.05	6
204	9/12/2014	groasis	1126	Garrapatero	1	19/5/2014	26.7	5.9
218	23/12/2014	groasis	1126	Garrapatero	1	19/5/2014	27.7	3
232	6/1/2015	groasis	1126	Garrapatero	1	19/5/2014	27.75	3.1
246	20/1/2015	groasis	1126	Garrapatero	1	19/5/2014	29.7	0.9
260	3/2/2015	groasis	1126	Garrapatero	1	19/5/2014	28.8	5.1
294	9/3/2015	groasis	1126	Garrapatero	1	19/5/2014	30.9	50.7
316	31/3/2015	groasis	1126	Garrapatero	1	19/5/2014	31	57.2
353	7/5/2015	groasis	1126	Garrapatero	1	19/5/2014	30.5	126.6
392	15/6/2015	groasis	1126	Garrapatero	1	19/5/2014	29.3	182.4
431	24/7/2015	groasis	1126	Garrapatero	1	19/5/2014	28.6	13.5
463	25/8/2015	groasis	1126	Garrapatero	1	19/5/2014	26.2	14.8
515	16/10/2015	groasis	1126	Garrapatero	1	19/5/2014	26.8	24
569	9/12/2015	groasis	1126	Garrapatero	1	19/5/2014	27.6	63.4
602	11/1/2016	groasis	1126	Garrapatero	1	19/5/2014	29.9	56.2
648	26/2/2016	groasis	1126	Garrapatero	0	19/5/2014	30.6	18.6
15	3/6/2014	groasis	1127	Garrapatero	1	19/5/2014	28.8	38.2
31	19/6/2014	groasis	1127	Garrapatero	1	19/5/2014	27.5	19.4
46	4/7/2014	groasis	1127	Garrapatero	1	19/5/2014	27.4	4.1
56	14/7/2014	groasis	1127	Garrapatero	1	19/5/2014	26.05	1.2
74	1/8/2014	groasis	1127	Garrapatero	1	19/5/2014	27.05	3.5
98	25/8/2014	groasis	1127	Garrapatero	1	19/5/2014	26	1.3
148	14/10/2014	groasis	1127	Garrapatero	1	19/5/2014	25.2	20.8
162	28/10/2014	groasis	1127	Garrapatero	1	19/5/2014	25.2	3.5
176	11/11/2014	groasis	1127	Garrapatero	1	19/5/2014	25.5	0.7
190	25/11/2014	groasis	1127	Garrapatero	1	19/5/2014	26.05	6
204	9/12/2014	groasis	1127	Garrapatero	1	19/5/2014	26.7	5.9
218	23/12/2014	groasis	1127	Garrapatero	1	19/5/2014	27.7	3
232	6/1/2015	groasis	1127	Garrapatero	1	19/5/2014	27.75	3.1
246	20/1/2015	groasis	1127	Garrapatero	1	19/5/2014	29.7	0.9
260	3/2/2015	groasis	1127	Garrapatero	1	19/5/2014	28.8	5.1
294	9/3/2015	groasis	1127	Garrapatero	0	19/5/2014	30.9	50.7
15	3/6/2014	groasis	1128	Garrapatero	1	19/5/2014	28.8	38.2
31	19/6/2014	groasis	1128	Garrapatero	1	19/5/2014	27.5	19.4
46	4/7/2014	groasis	1128	Garrapatero	1	19/5/2014	27.4	4.1
56	14/7/2014	groasis	1128	Garrapatero	1	19/5/2014	26.05	1.2
98	25/8/2014	groasis	1128	Garrapatero	1	19/5/2014	26.3	4.8
148	14/10/2014	groasis	1128	Garrapatero	1	19/5/2014	25.2	20.8
162	28/10/2014	groasis	1128	Garrapatero	1	19/5/2014	25.2	3.5
176	11/11/2014	groasis	1128	Garrapatero	1	19/5/2014	25.5	0.7
190	25/11/2014	groasis	1128	Garrapatero	1	19/5/2014	26.05	6
204	9/12/2014	groasis	1128	Garrapatero	1	19/5/2014	26.7	5.9
218	23/12/2014	groasis	1128	Garrapatero	1	19/5/2014	27.7	3
232	6/1/2015	groasis	1128	Garrapatero	1	19/5/2014	27.75	3.1
246	20/1/2015	groasis	1128	Garrapatero	1	19/5/2014	29.7	0.9
260	3/2/2015	groasis	1128	Garrapatero	1	19/5/2014	28.8	5.1
294	9/3/2015	groasis	1128	Garrapatero	0	19/5/2014	30.9	50.7
15	3/6/2014	groasis	1129	Garrapatero	1	19/5/2014	28.8	38.2
31	19/6/2014	groasis	1129	Garrapatero	1	19/5/2014	27.5	19.4
46	4/7/2014	groasis	1129	Garrapatero	1	19/5/2014	27.4	4.1
56	14/7/2014	groasis	1129	Garrapatero	1	19/5/2014	26.05	1.2
74	1/8/2014	groasis	1129	Garrapatero	1	19/5/2014	27.05	3.5
98	25/8/2014	groasis	1129	Garrapatero	1	19/5/2014	26	1.3
148	14/10/2014	groasis	1129	Garrapatero	1	19/5/2014	25.2	20.8
162	28/10/2014	groasis	1129	Garrapatero	1	19/5/2014	25.2	3.5
176	11/11/2014	groasis	1129	Garrapatero	0	19/5/2014	25.5	0.7
15	3/6/2014	groasis	1130	Garrapatero	0	19/5/2014	28.8	38.2
15	3/6/2014	groasis	1131	Garrapatero	1	19/5/2014	28.8	38.2
353	7/5/2015	groasis	1131	Garrapatero	1	19/5/2014	27.4	313
392	15/6/2015	groasis	1131	Garrapatero	1	19/5/2014	29.3	182.4
431	24/7/2015	groasis	1131	Garrapatero	1	19/5/2014	28.6	13.5
463	25/8/2015	groasis	1131	Garrapatero	1	19/5/2014	26.2	14.8
515	16/10/2015	groasis	1131	Garrapatero	1	19/5/2014	26.8	24
569	9/12/2015	groasis	1131	Garrapatero	1	19/5/2014	27.6	63.4
602	11/1/2016	groasis	1131	Garrapatero	0	19/5/2014	29.9	56.2
15	3/6/2014	groasis	1132	Garrapatero	0	19/5/2014	28.8	38.2
15	3/6/2014	groasis	1133	Garrapatero	1	19/5/2014	28.8	38.2
31	19/6/2014	groasis	1133	Garrapatero	1	19/5/2014	27.5	19.4
46	4/7/2014	groasis	1133	Garrapatero	1	19/5/2014	27.4	4.1
56	14/7/2014	groasis	1133	Garrapatero	1	19/5/2014	26.05	1.2
74	1/8/2014	groasis	1133	Garrapatero	1	19/5/2014	27.05	3.5
98	25/8/2014	groasis	1133	Garrapatero	1	19/5/2014	26	1.3
148	14/10/2014	groasis	1133	Garrapatero	1	19/5/2014	25.2	20.8
162	28/10/2014	groasis	1133	Garrapatero	1	19/5/2014	25.2	3.5
176	11/11/2014	groasis	1133	Garrapatero	1	19/5/2014	25.5	0.7
190	25/11/2014	groasis	1133	Garrapatero	1	19/5/2014	26.05	6
204	9/12/2014	groasis	1133	Garrapatero	1	19/5/2014	26.7	5.9
218	23/12/2014	groasis	1133	Garrapatero	1	19/5/2014	27.7	3
232	6/1/2015	groasis	1133	Garrapatero	1	19/5/2014	27.75	3.1
246	20/1/2015	groasis	1133	Garrapatero	1	19/5/2014	29.7	0.9
260	3/2/2015	groasis	1133	Garrapatero	1	19/5/2014	28.8	5.1
294	9/3/2015	groasis	1133	Garrapatero	1	19/5/2014	30.9	50.7
316	31/3/2015	groasis	1133	Garrapatero	1	19/5/2014	31	57.2
353	7/5/2015	groasis	1133	Garrapatero	1	19/5/2014	30.5	126.6
392	15/6/2015	groasis	1133	Garrapatero	1	19/5/2014	29.3	182.4
431	24/7/2015	groasis	1133	Garrapatero	1	19/5/2014	28.6	13.5
463	25/8/2015	groasis	1133	Garrapatero	1	19/5/2014	26.2	14.8
515	16/10/2015	groasis	1133	Garrapatero	0	19/5/2014	26.8	24
15	3/6/2014	groasis	1134	Garrapatero	1	19/5/2014	28.8	38.2
31	19/6/2014	groasis	1134	Garrapatero	1	19/5/2014	27.5	19.4
46	4/7/2014	groasis	1134	Garrapatero	1	19/5/2014	27.4	4.1
74	1/8/2014	groasis	1134	Garrapatero	1	19/5/2014	26.65	4.7
98	25/8/2014	groasis	1134	Garrapatero	1	19/5/2014	26	1.3
148	14/10/2014	groasis	1134	Garrapatero	1	19/5/2014	25.2	20.8
162	28/10/2014	groasis	1134	Garrapatero	1	19/5/2014	25.2	3.5
176	11/11/2014	groasis	1134	Garrapatero	1	19/5/2014	25.5	0.7
190	25/11/2014	groasis	1134	Garrapatero	1	19/5/2014	26.05	6
204	9/12/2014	groasis	1134	Garrapatero	1	19/5/2014	26.7	5.9
218	23/12/2014	groasis	1134	Garrapatero	1	19/5/2014	27.7	3
232	6/1/2015	groasis	1134	Garrapatero	1	19/5/2014	27.75	3.1
246	20/1/2015	groasis	1134	Garrapatero	1	19/5/2014	29.7	0.9
260	3/2/2015	groasis	1134	Garrapatero	1	19/5/2014	28.8	5.1
294	9/3/2015	groasis	1134	Garrapatero	1	19/5/2014	30.9	50.7
316	31/3/2015	groasis	1134	Garrapatero	1	19/5/2014	31	57.2
353	7/5/2015	groasis	1134	Garrapatero	1	19/5/2014	30.5	126.6
392	15/6/2015	groasis	1134	Garrapatero	1	19/5/2014	29.3	182.4
431	24/7/2015	groasis	1134	Garrapatero	1	19/5/2014	28.6	13.5
463	25/8/2015	groasis	1134	Garrapatero	1	19/5/2014	26.2	14.8
515	16/10/2015	groasis	1134	Garrapatero	1	19/5/2014	26.8	24
569	9/12/2015	groasis	1134	Garrapatero	1	19/5/2014	27.6	63.4
602	11/1/2016	groasis	1134	Garrapatero	1	19/5/2014	29.9	56.2
648	26/2/2016	groasis	1134	Garrapatero	0	19/5/2014	30.6	18.6
15	3/6/2014	groasis	1135	Garrapatero	1	19/5/2014	28.8	38.2
31	19/6/2014	groasis	1135	Garrapatero	1	19/5/2014	27.5	19.4
46	4/7/2014	groasis	1135	Garrapatero	1	19/5/2014	27.4	4.1
56	14/7/2014	groasis	1135	Garrapatero	1	19/5/2014	26.05	1.2
74	1/8/2014	groasis	1135	Garrapatero	1	19/5/2014	27.05	3.5
98	25/8/2014	groasis	1135	Garrapatero	1	19/5/2014	26	1.3
148	14/10/2014	groasis	1135	Garrapatero	1	19/5/2014	25.2	20.8
162	28/10/2014	groasis	1135	Garrapatero	1	19/5/2014	25.2	3.5
176	11/11/2014	groasis	1135	Garrapatero	1	19/5/2014	25.5	0.7
190	25/11/2014	groasis	1135	Garrapatero	1	19/5/2014	26.05	6
204	9/12/2014	groasis	1135	Garrapatero	1	19/5/2014	26.7	5.9
218	23/12/2014	groasis	1135	Garrapatero	1	19/5/2014	27.7	3
232	6/1/2015	groasis	1135	Garrapatero	1	19/5/2014	27.75	3.1
246	20/1/2015	groasis	1135	Garrapatero	1	19/5/2014	29.7	0.9
260	3/2/2015	groasis	1135	Garrapatero	1	19/5/2014	28.8	5.1
294	9/3/2015	groasis	1135	Garrapatero	1	19/5/2014	30.9	50.7
316	31/3/2015	groasis	1135	Garrapatero	1	19/5/2014	31	57.2
353	7/5/2015	groasis	1135	Garrapatero	1	19/5/2014	30.5	126.6
392	15/6/2015	groasis	1135	Garrapatero	1	19/5/2014	29.3	182.4
431	24/7/2015	groasis	1135	Garrapatero	1	19/5/2014	28.6	13.5
463	25/8/2015	groasis	1135	Garrapatero	1	19/5/2014	26.2	14.8
602	11/1/2016	groasis	1135	Garrapatero	1	19/5/2014	27.5	143.6
648	26/2/2016	groasis	1135	Garrapatero	1	19/5/2014	30.6	18.6
690	8/4/2016	groasis	1135	Garrapatero	1	19/5/2014	31.5	24.7
729	17/5/2016	groasis	1135	Garrapatero	0	19/5/2014	28.8	0.6
15	3/6/2014	groasis	1136	Garrapatero	1	19/5/2014	28.8	38.2
31	19/6/2014	groasis	1136	Garrapatero	1	19/5/2014	27.5	19.4
46	4/7/2014	groasis	1136	Garrapatero	1	19/5/2014	27.4	4.1
56	14/7/2014	groasis	1136	Garrapatero	1	19/5/2014	26.05	1.2
74	1/8/2014	groasis	1136	Garrapatero	1	19/5/2014	27.05	3.5
98	25/8/2014	groasis	1136	Garrapatero	1	19/5/2014	26	1.3
148	14/10/2014	groasis	1136	Garrapatero	1	19/5/2014	25.2	20.8
162	28/10/2014	groasis	1136	Garrapatero	1	19/5/2014	25.2	3.5
176	11/11/2014	groasis	1136	Garrapatero	1	19/5/2014	25.5	0.7
190	25/11/2014	groasis	1136	Garrapatero	1	19/5/2014	26.05	6
204	9/12/2014	groasis	1136	Garrapatero	1	19/5/2014	26.7	5.9
218	23/12/2014	groasis	1136	Garrapatero	1	19/5/2014	27.7	3
232	6/1/2015	groasis	1136	Garrapatero	1	19/5/2014	27.75	3.1
246	20/1/2015	groasis	1136	Garrapatero	1	19/5/2014	29.7	0.9
260	3/2/2015	groasis	1136	Garrapatero	1	19/5/2014	28.8	5.1
294	9/3/2015	groasis	1136	Garrapatero	1	19/5/2014	30.9	50.7
316	31/3/2015	groasis	1136	Garrapatero	1	19/5/2014	31	57.2
353	7/5/2015	groasis	1136	Garrapatero	1	19/5/2014	30.5	126.6
392	15/6/2015	groasis	1136	Garrapatero	1	19/5/2014	29.3	182.4
431	24/7/2015	groasis	1136	Garrapatero	1	19/5/2014	28.6	13.5
463	25/8/2015	groasis	1136	Garrapatero	0	19/5/2014	26.2	14.8
15	3/6/2014	groasis	1137	Garrapatero	1	19/5/2014	28.8	38.2
31	19/6/2014	groasis	1137	Garrapatero	1	19/5/2014	27.5	19.4
46	4/7/2014	groasis	1137	Garrapatero	0	19/5/2014	27.4	4.1
15	3/6/2014	groasis	1138	Garrapatero	0	19/5/2014	28.8	38.2
15	3/6/2014	groasis	1139	Garrapatero	1	19/5/2014	28.8	38.2
31	19/6/2014	groasis	1139	Garrapatero	0	19/5/2014	27.5	19.4
15	3/6/2014	control	1140	Garrapatero	1	19/5/2014	28.8	38.2
31	19/6/2014	control	1140	Garrapatero	1	19/5/2014	27.5	19.4
46	4/7/2014	control	1140	Garrapatero	1	19/5/2014	27.4	4.1
56	14/7/2014	control	1140	Garrapatero	1	19/5/2014	26.05	1.2
74	1/8/2014	control	1140	Garrapatero	1	19/5/2014	27.05	3.5
98	25/8/2014	control	1140	Garrapatero	0	19/5/2014	26	1.3
15	3/6/2014	control	1141	Garrapatero	1	19/5/2014	28.8	38.2
31	19/6/2014	control	1141	Garrapatero	1	19/5/2014	27.5	19.4
46	4/7/2014	control	1141	Garrapatero	1	19/5/2014	27.4	4.1
56	14/7/2014	control	1141	Garrapatero	1	19/5/2014	26.05	1.2
74	1/8/2014	control	1141	Garrapatero	1	19/5/2014	27.05	3.5
98	25/8/2014	control	1141	Garrapatero	0	19/5/2014	26	1.3
15	3/6/2014	control	1142	Garrapatero	1	19/5/2014	28.8	38.2
31	19/6/2014	control	1142	Garrapatero	1	19/5/2014	27.5	19.4
46	4/7/2014	control	1142	Garrapatero	1	19/5/2014	27.4	4.1
56	14/7/2014	control	1142	Garrapatero	1	19/5/2014	26.05	1.2
74	1/8/2014	control	1142	Garrapatero	1	19/5/2014	27.05	3.5
98	25/8/2014	control	1142	Garrapatero	0	19/5/2014	26	1.3
15	3/6/2014	control	1143	Garrapatero	1	19/5/2014	28.8	38.2
31	19/6/2014	control	1143	Garrapatero	1	19/5/2014	27.5	19.4
46	4/7/2014	control	1143	Garrapatero	1	19/5/2014	27.4	4.1
56	14/7/2014	control	1143	Garrapatero	1	19/5/2014	26.05	1.2
74	1/8/2014	control	1143	Garrapatero	1	19/5/2014	27.05	3.5
98	25/8/2014	control	1143	Garrapatero	0	19/5/2014	26	1.3
15	3/6/2014	control	1144	Garrapatero	1	19/5/2014	28.8	38.2
31	19/6/2014	control	1144	Garrapatero	1	19/5/2014	27.5	19.4
46	4/7/2014	control	1144	Garrapatero	1	19/5/2014	27.4	4.1
56	14/7/2014	control	1144	Garrapatero	1	19/5/2014	26.05	1.2
74	1/8/2014	control	1144	Garrapatero	0	19/5/2014	27.05	3.5
15	3/6/2014	control	1145	Garrapatero	1	19/5/2014	28.8	38.2
31	19/6/2014	control	1145	Garrapatero	1	19/5/2014	27.5	19.4
46	4/7/2014	control	1145	Garrapatero	1	19/5/2014	27.4	4.1
56	14/7/2014	control	1145	Garrapatero	1	19/5/2014	26.05	1.2
74	1/8/2014	control	1145	Garrapatero	1	19/5/2014	27.05	3.5
98	25/8/2014	control	1145	Garrapatero	0	19/5/2014	26	1.3
15	3/6/2014	control	1146	Garrapatero	1	19/5/2014	28.8	38.2
31	19/6/2014	control	1146	Garrapatero	1	19/5/2014	27.5	19.4
46	4/7/2014	control	1146	Garrapatero	1	19/5/2014	27.4	4.1
56	14/7/2014	control	1146	Garrapatero	1	19/5/2014	26.05	1.2
74	1/8/2014	control	1146	Garrapatero	0	19/5/2014	27.05	3.5
15	3/6/2014	control	1147	Garrapatero	1	19/5/2014	28.8	38.2
31	19/6/2014	control	1147	Garrapatero	1	19/5/2014	27.5	19.4
46	4/7/2014	control	1147	Garrapatero	1	19/5/2014	27.4	4.1
56	14/7/2014	control	1147	Garrapatero	1	19/5/2014	26.05	1.2
74	1/8/2014	control	1147	Garrapatero	0	19/5/2014	27.05	3.5
15	3/6/2014	control	1148	Garrapatero	1	19/5/2014	28.8	38.2
31	19/6/2014	control	1148	Garrapatero	1	19/5/2014	27.5	19.4
46	4/7/2014	control	1148	Garrapatero	1	19/5/2014	27.4	4.1
56	14/7/2014	control	1148	Garrapatero	1	19/5/2014	26.05	1.2
74	1/8/2014	control	1148	Garrapatero	1	19/5/2014	27.05	3.5
98	25/8/2014	control	1148	Garrapatero	0	19/5/2014	26	1.3
15	3/6/2014	control	1149	Garrapatero	1	19/5/2014	28.8	38.2
31	19/6/2014	control	1149	Garrapatero	1	19/5/2014	27.5	19.4
46	4/7/2014	control	1149	Garrapatero	1	19/5/2014	27.4	4.1
56	14/7/2014	control	1149	Garrapatero	1	19/5/2014	26.05	1.2
74	1/8/2014	control	1149	Garrapatero	1	19/5/2014	27.05	3.5
98	25/8/2014	control	1149	Garrapatero	0	19/5/2014	26	1.3
15	4/7/2014	groasis	1150	Garrapatero	1	19/6/2014	27.4	4.1
25	14/7/2014	groasis	1150	Garrapatero	1	19/6/2014	26.05	1.2
43	1/8/2014	groasis	1150	Garrapatero	1	19/6/2014	27.05	3.5
67	25/8/2014	groasis	1150	Garrapatero	0	19/6/2014	26	1.3
15	4/7/2014	groasis	1151	Garrapatero	1	19/6/2014	27.4	4.1
25	14/7/2014	groasis	1151	Garrapatero	1	19/6/2014	26.05	1.2
43	1/8/2014	groasis	1151	Garrapatero	1	19/6/2014	27.05	3.5
67	25/8/2014	groasis	1151	Garrapatero	1	19/6/2014	26	1.3
117	14/10/2014	groasis	1151	Garrapatero	1	19/6/2014	25.2	20.8
131	28/10/2014	groasis	1151	Garrapatero	1	19/6/2014	25.2	3.5
145	11/11/2014	groasis	1151	Garrapatero	1	19/6/2014	25.5	0.7
159	25/11/2014	groasis	1151	Garrapatero	1	19/6/2014	26.05	6
173	9/12/2014	groasis	1151	Garrapatero	1	19/6/2014	26.7	5.9
187	23/12/2014	groasis	1151	Garrapatero	1	19/6/2014	27.7	3
201	6/1/2015	groasis	1151	Garrapatero	1	19/6/2014	27.75	3.1
215	20/1/2015	groasis	1151	Garrapatero	1	19/6/2014	29.7	0.9
229	3/2/2015	groasis	1151	Garrapatero	1	19/6/2014	28.8	5.1
263	9/3/2015	groasis	1151	Garrapatero	1	19/6/2014	30.9	50.7
285	31/3/2015	groasis	1151	Garrapatero	1	19/6/2014	31	57.2
322	7/5/2015	groasis	1151	Garrapatero	1	19/6/2014	30.5	126.6
361	15/6/2015	groasis	1151	Garrapatero	1	19/6/2014	29.3	182.4
400	24/7/2015	groasis	1151	Garrapatero	1	19/6/2014	28.6	13.5
432	25/8/2015	groasis	1151	Garrapatero	1	19/6/2014	26.2	14.8
484	16/10/2015	groasis	1151	Garrapatero	1	19/6/2014	26.8	24
538	9/12/2015	groasis	1151	Garrapatero	1	19/6/2014	27.6	63.4
571	11/1/2016	groasis	1151	Garrapatero	1	19/6/2014	29.9	56.2
617	26/2/2016	groasis	1151	Garrapatero	0	19/6/2014	30.6	18.6
15	4/7/2014	groasis	1152	Garrapatero	1	19/6/2014	27.4	4.1
25	14/7/2014	groasis	1152	Garrapatero	0	19/6/2014	26.05	1.2
15	4/7/2014	groasis	1153	Garrapatero	0	19/6/2014	27.4	4.1
18	1/8/2014	groasis	1154	Garrapatero	0	14/7/2014	27.05	3.5
15	4/7/2014	groasis	1155	Garrapatero	1	19/6/2014	27.4	4.1
25	14/7/2014	groasis	1155	Garrapatero	1	19/6/2014	26.05	1.2
43	1/8/2014	groasis	1155	Garrapatero	1	19/6/2014	27.05	3.5
67	25/8/2014	groasis	1155	Garrapatero	1	19/6/2014	26	1.3
117	14/10/2014	groasis	1155	Garrapatero	1	19/6/2014	25.2	20.8
131	28/10/2014	groasis	1155	Garrapatero	1	19/6/2014	25.2	3.5
145	11/11/2014	groasis	1155	Garrapatero	1	19/6/2014	25.5	0.7
159	25/11/2014	groasis	1155	Garrapatero	1	19/6/2014	26.05	6
187	23/12/2014	groasis	1155	Garrapatero	1	19/6/2014	27.2	8.9
201	6/1/2015	groasis	1155	Garrapatero	1	19/6/2014	27.75	3.1
215	20/1/2015	groasis	1155	Garrapatero	1	19/6/2014	29.7	0.9
229	3/2/2015	groasis	1155	Garrapatero	1	19/6/2014	28.8	5.1
263	9/3/2015	groasis	1155	Garrapatero	1	19/6/2014	30.9	50.7
285	31/3/2015	groasis	1155	Garrapatero	1	19/6/2014	31	57.2
322	7/5/2015	groasis	1155	Garrapatero	1	19/6/2014	30.5	126.6
361	15/6/2015	groasis	1155	Garrapatero	1	19/6/2014	29.3	182.4
400	24/7/2015	groasis	1155	Garrapatero	1	19/6/2014	28.6	13.5
432	25/8/2015	groasis	1155	Garrapatero	1	19/6/2014	26.2	14.8
484	16/10/2015	groasis	1155	Garrapatero	1	19/6/2014	26.8	24
538	9/12/2015	groasis	1155	Garrapatero	1	19/6/2014	27.6	63.4
571	11/1/2016	groasis	1155	Garrapatero	1	19/6/2014	29.9	56.2
617	26/2/2016	groasis	1155	Garrapatero	1	19/6/2014	30.6	18.6
659	8/4/2016	groasis	1155	Garrapatero	0	19/6/2014	31.5	24.7
15	4/7/2014	groasis	1156	Garrapatero	1	19/6/2014	27.4	4.1
25	14/7/2014	groasis	1156	Garrapatero	1	19/6/2014	26.05	1.2
43	1/8/2014	groasis	1156	Garrapatero	0	19/6/2014	27.05	3.5
15	4/7/2014	groasis	1157	Garrapatero	1	19/6/2014	27.4	4.1
25	14/7/2014	groasis	1157	Garrapatero	1	19/6/2014	26.05	1.2
43	1/8/2014	groasis	1157	Garrapatero	1	19/6/2014	27.05	3.5
67	25/8/2014	groasis	1157	Garrapatero	1	19/6/2014	26	1.3
117	14/10/2014	groasis	1157	Garrapatero	1	19/6/2014	25.2	20.8
131	28/10/2014	groasis	1157	Garrapatero	1	19/6/2014	25.2	3.5
145	11/11/2014	groasis	1157	Garrapatero	1	19/6/2014	25.5	0.7
159	25/11/2014	groasis	1157	Garrapatero	0	19/6/2014	26.05	6
15	4/7/2014	groasis	1158	Garrapatero	1	19/6/2014	27.4	4.1
25	14/7/2014	groasis	1158	Garrapatero	1	19/6/2014	26.05	1.2
43	1/8/2014	groasis	1158	Garrapatero	1	19/6/2014	27.05	3.5
67	25/8/2014	groasis	1158	Garrapatero	1	19/6/2014	26	1.3
117	14/10/2014	groasis	1158	Garrapatero	1	19/6/2014	25.2	20.8
131	28/10/2014	groasis	1158	Garrapatero	1	19/6/2014	25.2	3.5
145	11/11/2014	groasis	1158	Garrapatero	1	19/6/2014	25.5	0.7
159	25/11/2014	groasis	1158	Garrapatero	1	19/6/2014	26.05	6
173	9/12/2014	groasis	1158	Garrapatero	1	19/6/2014	26.7	5.9
187	23/12/2014	groasis	1158	Garrapatero	1	19/6/2014	27.7	3
201	6/1/2015	groasis	1158	Garrapatero	1	19/6/2014	27.75	3.1
215	20/1/2015	groasis	1158	Garrapatero	1	19/6/2014	29.7	0.9
229	3/2/2015	groasis	1158	Garrapatero	1	19/6/2014	28.8	5.1
263	9/3/2015	groasis	1158	Garrapatero	1	19/6/2014	30.9	50.7
285	31/3/2015	groasis	1158	Garrapatero	1	19/6/2014	31	57.2
322	7/5/2015	groasis	1158	Garrapatero	1	19/6/2014	30.5	126.6
361	15/6/2015	groasis	1158	Garrapatero	1	19/6/2014	29.3	182.4
400	24/7/2015	groasis	1158	Garrapatero	1	19/6/2014	28.6	13.5
432	25/8/2015	groasis	1158	Garrapatero	1	19/6/2014	26.2	14.8
484	16/10/2015	groasis	1158	Garrapatero	0	19/6/2014	26.8	24
10	14/7/2014	groasis	1159	Garrapatero	1	4/7/2014	26.05	1.2
28	1/8/2014	groasis	1159	Garrapatero	1	4/7/2014	27.05	3.5
52	25/8/2014	groasis	1159	Garrapatero	1	4/7/2014	26	1.3
102	14/10/2014	groasis	1159	Garrapatero	1	4/7/2014	25.2	20.8
116	28/10/2014	groasis	1159	Garrapatero	1	4/7/2014	25.2	3.5
130	11/11/2014	groasis	1159	Garrapatero	1	4/7/2014	25.5	0.7
144	25/11/2014	groasis	1159	Garrapatero	1	4/7/2014	26.05	6
158	9/12/2014	groasis	1159	Garrapatero	1	4/7/2014	26.7	5.9
172	23/12/2014	groasis	1159	Garrapatero	1	4/7/2014	27.7	3
186	6/1/2015	groasis	1159	Garrapatero	1	4/7/2014	27.75	3.1
200	20/1/2015	groasis	1159	Garrapatero	1	4/7/2014	29.7	0.9
214	3/2/2015	groasis	1159	Garrapatero	1	4/7/2014	28.8	5.1
248	9/3/2015	groasis	1159	Garrapatero	1	4/7/2014	30.9	50.7
270	31/3/2015	groasis	1159	Garrapatero	1	4/7/2014	31	57.2
307	7/5/2015	groasis	1159	Garrapatero	1	4/7/2014	30.5	126.6
346	15/6/2015	groasis	1159	Garrapatero	1	4/7/2014	29.3	182.4
385	24/7/2015	groasis	1159	Garrapatero	1	4/7/2014	28.6	13.5
417	25/8/2015	groasis	1159	Garrapatero	1	4/7/2014	26.2	14.8
469	16/10/2015	groasis	1159	Garrapatero	1	4/7/2014	26.8	24
523	9/12/2015	groasis	1159	Garrapatero	1	4/7/2014	27.6	63.4
556	11/1/2016	groasis	1159	Garrapatero	1	4/7/2014	29.9	56.2
602	26/2/2016	groasis	1159	Garrapatero	0	4/7/2014	30.6	18.6
18	1/8/2014	groasis	1160	Garrapatero	1	14/7/2014	27.05	3.5
42	25/8/2014	groasis	1160	Garrapatero	0	14/7/2014	26	1.3
18	1/8/2014	groasis	1161	Garrapatero	1	14/7/2014	27.05	3.5
42	25/8/2014	groasis	1161	Garrapatero	1	14/7/2014	26	1.3
92	14/10/2014	groasis	1161	Garrapatero	1	14/7/2014	25.2	20.8
106	28/10/2014	groasis	1161	Garrapatero	1	14/7/2014	25.2	3.5
120	11/11/2014	groasis	1161	Garrapatero	1	14/7/2014	25.5	0.7
134	25/11/2014	groasis	1161	Garrapatero	1	14/7/2014	26.05	6
148	9/12/2014	groasis	1161	Garrapatero	1	14/7/2014	26.7	5.9
162	23/12/2014	groasis	1161	Garrapatero	1	14/7/2014	27.7	3
176	6/1/2015	groasis	1161	Garrapatero	1	14/7/2014	27.75	3.1
190	20/1/2015	groasis	1161	Garrapatero	1	14/7/2014	29.7	0.9
204	3/2/2015	groasis	1161	Garrapatero	1	14/7/2014	28.8	5.1
238	9/3/2015	groasis	1161	Garrapatero	1	14/7/2014	30.9	50.7
260	31/3/2015	groasis	1161	Garrapatero	1	14/7/2014	31	57.2
297	7/5/2015	groasis	1161	Garrapatero	1	14/7/2014	30.5	126.6
336	15/6/2015	groasis	1161	Garrapatero	1	14/7/2014	29.3	182.4
375	24/7/2015	groasis	1161	Garrapatero	1	14/7/2014	28.6	13.5
407	25/8/2015	groasis	1161	Garrapatero	1	14/7/2014	26.2	14.8
459	16/10/2015	groasis	1161	Garrapatero	0	14/7/2014	26.8	24
18	1/8/2014	groasis	1162	Garrapatero	1	14/7/2014	27.05	3.5
42	25/8/2014	groasis	1162	Garrapatero	1	14/7/2014	26	1.3
92	14/10/2014	groasis	1162	Garrapatero	1	14/7/2014	25.2	20.8
106	28/10/2014	groasis	1162	Garrapatero	1	14/7/2014	25.2	3.5
120	11/11/2014	groasis	1162	Garrapatero	1	14/7/2014	25.5	0.7
134	25/11/2014	groasis	1162	Garrapatero	1	14/7/2014	26.05	6
148	9/12/2014	groasis	1162	Garrapatero	1	14/7/2014	26.7	5.9
162	23/12/2014	groasis	1162	Garrapatero	1	14/7/2014	27.7	3
176	6/1/2015	groasis	1162	Garrapatero	1	14/7/2014	27.75	3.1
190	20/1/2015	groasis	1162	Garrapatero	1	14/7/2014	29.7	0.9
204	3/2/2015	groasis	1162	Garrapatero	1	14/7/2014	28.8	5.1
238	9/3/2015	groasis	1162	Garrapatero	1	14/7/2014	30.9	50.7
260	31/3/2015	groasis	1162	Garrapatero	0	14/7/2014	31	57.2
18	1/8/2014	groasis	1163	Garrapatero	1	14/7/2014	27.05	3.5
42	25/8/2014	groasis	1163	Garrapatero	1	14/7/2014	26	1.3
92	14/10/2014	groasis	1163	Garrapatero	1	14/7/2014	25.2	20.8
106	28/10/2014	groasis	1163	Garrapatero	1	14/7/2014	25.2	3.5
120	11/11/2014	groasis	1163	Garrapatero	1	14/7/2014	25.5	0.7
134	25/11/2014	groasis	1163	Garrapatero	1	14/7/2014	26.05	6
148	9/12/2014	groasis	1163	Garrapatero	1	14/7/2014	26.7	5.9
162	23/12/2014	groasis	1163	Garrapatero	1	14/7/2014	27.7	3
176	6/1/2015	groasis	1163	Garrapatero	1	14/7/2014	27.75	3.1
193	23/1/2015	groasis	1163	Garrapatero	1	14/7/2014	29.6	5.4
204	3/2/2015	groasis	1163	Garrapatero	0	14/7/2014	29	0.6
18	1/8/2014	groasis	1164	Garrapatero	1	14/7/2014	27.05	3.5
42	25/8/2014	groasis	1164	Garrapatero	1	14/7/2014	26	1.3
92	14/10/2014	groasis	1164	Garrapatero	1	14/7/2014	25.2	20.8
106	28/10/2014	groasis	1164	Garrapatero	1	14/7/2014	25.2	3.5
120	11/11/2014	groasis	1164	Garrapatero	1	14/7/2014	25.5	0.7
134	25/11/2014	groasis	1164	Garrapatero	1	14/7/2014	26.05	6
148	9/12/2014	groasis	1164	Garrapatero	1	14/7/2014	26.7	5.9
162	23/12/2014	groasis	1164	Garrapatero	1	14/7/2014	27.7	3
176	6/1/2015	groasis	1164	Garrapatero	1	14/7/2014	27.75	3.1
190	20/1/2015	groasis	1164	Garrapatero	1	14/7/2014	29.7	0.9
204	3/2/2015	groasis	1164	Garrapatero	1	14/7/2014	28.8	5.1
238	9/3/2015	groasis	1164	Garrapatero	1	14/7/2014	30.9	50.7
260	31/3/2015	groasis	1164	Garrapatero	1	14/7/2014	31	57.2
297	7/5/2015	groasis	1164	Garrapatero	1	14/7/2014	30.5	126.6
336	15/6/2015	groasis	1164	Garrapatero	1	14/7/2014	29.3	182.4
375	24/7/2015	groasis	1164	Garrapatero	1	14/7/2014	28.6	13.5
407	25/8/2015	groasis	1164	Garrapatero	1	14/7/2014	26.2	14.8
459	16/10/2015	groasis	1164	Garrapatero	1	14/7/2014	26.8	24
513	9/12/2015	groasis	1164	Garrapatero	1	14/7/2014	27.6	63.4
546	11/1/2016	groasis	1164	Garrapatero	1	14/7/2014	29.9	56.2
592	26/2/2016	groasis	1164	Garrapatero	1	14/7/2014	30.6	18.6
634	8/4/2016	groasis	1164	Garrapatero	0	14/7/2014	31.5	24.7
18	1/8/2014	groasis	1165	Garrapatero	1	14/7/2014	27.05	3.5
42	25/8/2014	groasis	1165	Garrapatero	1	14/7/2014	26	1.3
86	8/10/2014	groasis	1165	Garrapatero	1	14/7/2014	25.2	20.5
92	14/10/2014	groasis	1165	Garrapatero	1	14/7/2014	25.1	0.3
120	11/11/2014	groasis	1165	Garrapatero	1	14/7/2014	25.5	4.2
134	25/11/2014	groasis	1165	Garrapatero	1	14/7/2014	26.05	6
148	9/12/2014	groasis	1165	Garrapatero	1	14/7/2014	26.7	5.9
162	23/12/2014	groasis	1165	Garrapatero	1	14/7/2014	27.7	3
176	6/1/2015	groasis	1165	Garrapatero	1	14/7/2014	27.75	3.1
190	20/1/2015	groasis	1165	Garrapatero	1	14/7/2014	29.7	0.9
204	3/2/2015	groasis	1165	Garrapatero	1	14/7/2014	28.8	5.1
238	9/3/2015	groasis	1165	Garrapatero	1	14/7/2014	30.9	50.7
260	31/3/2015	groasis	1165	Garrapatero	1	14/7/2014	31	57.2
297	7/5/2015	groasis	1165	Garrapatero	1	14/7/2014	30.5	126.6
336	15/6/2015	groasis	1165	Garrapatero	1	14/7/2014	29.3	182.4
375	24/7/2015	groasis	1165	Garrapatero	1	14/7/2014	28.6	13.5
407	25/8/2015	groasis	1165	Garrapatero	1	14/7/2014	26.2	14.8
459	16/10/2015	groasis	1165	Garrapatero	0	14/7/2014	26.8	24
18	1/8/2014	groasis	1166	Garrapatero	1	14/7/2014	27.05	3.5
42	25/8/2014	groasis	1166	Garrapatero	1	14/7/2014	26	1.3
92	14/10/2014	groasis	1166	Garrapatero	1	14/7/2014	25.2	20.8
106	28/10/2014	groasis	1166	Garrapatero	0	14/7/2014	25.2	3.5
18	1/8/2014	groasis	1167	Garrapatero	1	14/7/2014	27.05	3.5
42	25/8/2014	groasis	1167	Garrapatero	1	14/7/2014	26	1.3
92	14/10/2014	groasis	1167	Garrapatero	1	14/7/2014	25.2	20.8
106	28/10/2014	groasis	1167	Garrapatero	1	14/7/2014	25.2	3.5
120	11/11/2014	groasis	1167	Garrapatero	1	14/7/2014	25.5	0.7
134	25/11/2014	groasis	1167	Garrapatero	1	14/7/2014	26.05	6
148	9/12/2014	groasis	1167	Garrapatero	1	14/7/2014	26.7	5.9
162	23/12/2014	groasis	1167	Garrapatero	1	14/7/2014	27.7	3
176	6/1/2015	groasis	1167	Garrapatero	1	14/7/2014	27.75	3.1
190	20/1/2015	groasis	1167	Garrapatero	1	14/7/2014	29.7	0.9
204	3/2/2015	groasis	1167	Garrapatero	1	14/7/2014	28.8	5.1
238	9/3/2015	groasis	1167	Garrapatero	1	14/7/2014	30.9	50.7
260	31/3/2015	groasis	1167	Garrapatero	1	14/7/2014	31	57.2
297	7/5/2015	groasis	1167	Garrapatero	1	14/7/2014	30.5	126.6
336	15/6/2015	groasis	1167	Garrapatero	1	14/7/2014	29.3	182.4
375	24/7/2015	groasis	1167	Garrapatero	1	14/7/2014	28.6	13.5
407	25/8/2015	groasis	1167	Garrapatero	1	14/7/2014	26.2	14.8
459	16/10/2015	groasis	1167	Garrapatero	1	14/7/2014	26.8	24
513	9/12/2015	groasis	1167	Garrapatero	1	14/7/2014	27.6	63.4
546	11/1/2016	groasis	1167	Garrapatero	1	14/7/2014	29.9	56.2
592	26/2/2016	groasis	1167	Garrapatero	1	14/7/2014	30.6	18.6
634	8/4/2016	groasis	1167	Garrapatero	0	14/7/2014	31.5	24.7
18	1/8/2014	groasis	1168	Garrapatero	1	14/7/2014	27.05	3.5
42	25/8/2014	groasis	1168	Garrapatero	1	14/7/2014	26	1.3
92	14/10/2014	groasis	1168	Garrapatero	1	14/7/2014	25.2	20.8
106	28/10/2014	groasis	1168	Garrapatero	1	14/7/2014	25.2	3.5
120	11/11/2014	groasis	1168	Garrapatero	1	14/7/2014	25.5	0.7
134	25/11/2014	groasis	1168	Garrapatero	1	14/7/2014	26.05	6
148	9/12/2014	groasis	1168	Garrapatero	1	14/7/2014	26.7	5.9
162	23/12/2014	groasis	1168	Garrapatero	1	14/7/2014	27.7	3
176	6/1/2015	groasis	1168	Garrapatero	1	14/7/2014	27.75	3.1
190	20/1/2015	groasis	1168	Garrapatero	1	14/7/2014	29.7	0.9
204	3/2/2015	groasis	1168	Garrapatero	1	14/7/2014	28.8	5.1
238	9/3/2015	groasis	1168	Garrapatero	0	14/7/2014	30.9	50.7
18	1/8/2014	groasis	1169	Garrapatero	1	14/7/2014	27.05	3.5
42	25/8/2014	groasis	1169	Garrapatero	1	14/7/2014	26	1.3
92	14/10/2014	groasis	1169	Garrapatero	1	14/7/2014	25.2	20.8
106	28/10/2014	groasis	1169	Garrapatero	0	14/7/2014	25.2	3.5
18	1/8/2014	groasis	1170	Garrapatero	1	14/7/2014	27.05	3.5
42	25/8/2014	groasis	1170	Garrapatero	1	14/7/2014	26	1.3
92	14/10/2014	groasis	1170	Garrapatero	1	14/7/2014	25.2	20.8
106	28/10/2014	groasis	1170	Garrapatero	1	14/7/2014	25.2	3.5
120	11/11/2014	groasis	1170	Garrapatero	1	14/7/2014	25.5	0.7
134	25/11/2014	groasis	1170	Garrapatero	1	14/7/2014	26.05	6
148	9/12/2014	groasis	1170	Garrapatero	1	14/7/2014	26.7	5.9
162	23/12/2014	groasis	1170	Garrapatero	1	14/7/2014	27.7	3
176	6/1/2015	groasis	1170	Garrapatero	1	14/7/2014	27.75	3.1
190	20/1/2015	groasis	1170	Garrapatero	1	14/7/2014	29.7	0.9
204	3/2/2015	groasis	1170	Garrapatero	1	14/7/2014	28.8	5.1
238	9/3/2015	groasis	1170	Garrapatero	1	14/7/2014	30.9	50.7
260	31/3/2015	groasis	1170	Garrapatero	1	14/7/2014	31	57.2
297	7/5/2015	groasis	1170	Garrapatero	1	14/7/2014	30.5	126.6
336	15/6/2015	groasis	1170	Garrapatero	1	14/7/2014	29.3	182.4
375	24/7/2015	groasis	1170	Garrapatero	1	14/7/2014	28.6	13.5
407	25/8/2015	groasis	1170	Garrapatero	1	14/7/2014	26.2	14.8
459	16/10/2015	groasis	1170	Garrapatero	1	14/7/2014	26.8	24
513	9/12/2015	groasis	1170	Garrapatero	1	14/7/2014	27.6	63.4
546	11/1/2016	groasis	1170	Garrapatero	1	14/7/2014	29.9	56.2
592	26/2/2016	groasis	1170	Garrapatero	0	14/7/2014	30.6	18.6
18	1/8/2014	groasis	1171	Garrapatero	1	14/7/2014	27.05	3.5
42	25/8/2014	groasis	1171	Garrapatero	1	14/7/2014	26	1.3
92	14/10/2014	groasis	1171	Garrapatero	1	14/7/2014	25.2	20.8
106	28/10/2014	groasis	1171	Garrapatero	0	14/7/2014	25.2	3.5
18	1/8/2014	groasis	1172	Garrapatero	1	14/7/2014	27.05	3.5
42	25/8/2014	groasis	1172	Garrapatero	1	14/7/2014	26	1.3
92	14/10/2014	groasis	1172	Garrapatero	1	14/7/2014	25.2	20.8
106	28/10/2014	groasis	1172	Garrapatero	1	14/7/2014	25.2	3.5
120	11/11/2014	groasis	1172	Garrapatero	1	14/7/2014	25.5	0.7
134	25/11/2014	groasis	1172	Garrapatero	1	14/7/2014	26.05	6
148	9/12/2014	groasis	1172	Garrapatero	1	14/7/2014	26.7	5.9
162	23/12/2014	groasis	1172	Garrapatero	1	14/7/2014	27.7	3
176	6/1/2015	groasis	1172	Garrapatero	1	14/7/2014	27.75	3.1
190	20/1/2015	groasis	1172	Garrapatero	1	14/7/2014	29.7	0.9
204	3/2/2015	groasis	1172	Garrapatero	1	14/7/2014	28.8	5.1
238	9/3/2015	groasis	1172	Garrapatero	1	14/7/2014	30.9	50.7
260	31/3/2015	groasis	1172	Garrapatero	1	14/7/2014	31	57.2
297	7/5/2015	groasis	1172	Garrapatero	1	14/7/2014	30.5	126.6
336	15/6/2015	groasis	1172	Garrapatero	1	14/7/2014	29.3	182.4
375	24/7/2015	groasis	1172	Garrapatero	1	14/7/2014	28.6	13.5
407	25/8/2015	groasis	1172	Garrapatero	1	14/7/2014	26.2	14.8
459	16/10/2015	groasis	1172	Garrapatero	1	14/7/2014	26.8	24
513	9/12/2015	groasis	1172	Garrapatero	1	14/7/2014	27.6	63.4
546	11/1/2016	groasis	1172	Garrapatero	1	14/7/2014	29.9	56.2
592	26/2/2016	groasis	1172	Garrapatero	0	14/7/2014	30.6	18.6
18	1/8/2014	groasis	1173	Garrapatero	1	14/7/2014	27.05	3.5
42	25/8/2014	groasis	1173	Garrapatero	1	14/7/2014	26	1.3
92	14/10/2014	groasis	1173	Garrapatero	1	14/7/2014	25.2	20.8
106	28/10/2014	groasis	1173	Garrapatero	1	14/7/2014	25.2	3.5
120	11/11/2014	groasis	1173	Garrapatero	1	14/7/2014	25.5	0.7
134	25/11/2014	groasis	1173	Garrapatero	1	14/7/2014	26.05	6
148	9/12/2014	groasis	1173	Garrapatero	1	14/7/2014	26.7	5.9
162	23/12/2014	groasis	1173	Garrapatero	1	14/7/2014	27.7	3
176	6/1/2015	groasis	1173	Garrapatero	1	14/7/2014	27.75	3.1
190	20/1/2015	groasis	1173	Garrapatero	1	14/7/2014	29.7	0.9
204	3/2/2015	groasis	1173	Garrapatero	1	14/7/2014	28.8	5.1
238	9/3/2015	groasis	1173	Garrapatero	1	14/7/2014	30.9	50.7
260	31/3/2015	groasis	1173	Garrapatero	1	14/7/2014	31	57.2
297	7/5/2015	groasis	1173	Garrapatero	1	14/7/2014	30.5	126.6
336	15/6/2015	groasis	1173	Garrapatero	1	14/7/2014	29.3	182.4
375	24/7/2015	groasis	1173	Garrapatero	1	14/7/2014	28.6	13.5
407	25/8/2015	groasis	1173	Garrapatero	1	14/7/2014	26.2	14.8
459	16/10/2015	groasis	1173	Garrapatero	0	14/7/2014	26.8	24
18	1/8/2014	groasis	1174	Garrapatero	1	14/7/2014	27.05	3.5
42	25/8/2014	groasis	1174	Garrapatero	1	14/7/2014	26	1.3
92	14/10/2014	groasis	1174	Garrapatero	1	14/7/2014	25.2	20.8
120	11/11/2014	groasis	1174	Garrapatero	1	14/7/2014	25.5	4.2
134	25/11/2014	groasis	1174	Garrapatero	1	14/7/2014	26.05	6
148	9/12/2014	groasis	1174	Garrapatero	1	14/7/2014	26.7	5.9
162	23/12/2014	groasis	1174	Garrapatero	1	14/7/2014	27.7	3
176	6/1/2015	groasis	1174	Garrapatero	1	14/7/2014	27.75	3.1
190	20/1/2015	groasis	1174	Garrapatero	1	14/7/2014	29.7	0.9
204	3/2/2015	groasis	1174	Garrapatero	0	14/7/2014	28.8	5.1
18	1/8/2014	groasis	1175	Garrapatero	1	14/7/2014	27.05	3.5
42	25/8/2014	groasis	1175	Garrapatero	1	14/7/2014	26	1.3
92	14/10/2014	groasis	1175	Garrapatero	1	14/7/2014	25.2	20.8
106	28/10/2014	groasis	1175	Garrapatero	1	14/7/2014	25.2	3.5
120	11/11/2014	groasis	1175	Garrapatero	1	14/7/2014	25.5	0.7
134	25/11/2014	groasis	1175	Garrapatero	1	14/7/2014	26.05	6
148	9/12/2014	groasis	1175	Garrapatero	1	14/7/2014	26.7	5.9
162	23/12/2014	groasis	1175	Garrapatero	1	14/7/2014	27.7	3
176	6/1/2015	groasis	1175	Garrapatero	1	14/7/2014	27.75	3.1
190	20/1/2015	groasis	1175	Garrapatero	1	14/7/2014	29.7	0.9
204	3/2/2015	groasis	1175	Garrapatero	1	14/7/2014	28.8	5.1
238	9/3/2015	groasis	1175	Garrapatero	1	14/7/2014	30.9	50.7
260	31/3/2015	groasis	1175	Garrapatero	1	14/7/2014	31	57.2
297	7/5/2015	groasis	1175	Garrapatero	1	14/7/2014	30.5	126.6
336	15/6/2015	groasis	1175	Garrapatero	1	14/7/2014	29.3	182.4
375	24/7/2015	groasis	1175	Garrapatero	1	14/7/2014	28.6	13.5
407	25/8/2015	groasis	1175	Garrapatero	1	14/7/2014	26.2	14.8
459	16/10/2015	groasis	1175	Garrapatero	1	14/7/2014	26.8	24
513	9/12/2015	groasis	1175	Garrapatero	1	14/7/2014	27.6	63.4
546	11/1/2016	groasis	1175	Garrapatero	1	14/7/2014	29.9	56.2
592	26/2/2016	groasis	1175	Garrapatero	0	14/7/2014	30.6	18.6
18	1/8/2014	groasis	1176	Garrapatero	1	14/7/2014	27.05	3.5
42	25/8/2014	groasis	1176	Garrapatero	1	14/7/2014	26	1.3
92	14/10/2014	groasis	1176	Garrapatero	1	14/7/2014	25.2	20.8
106	28/10/2014	groasis	1176	Garrapatero	1	14/7/2014	25.2	3.5
120	11/11/2014	groasis	1176	Garrapatero	1	14/7/2014	25.5	0.7
134	25/11/2014	groasis	1176	Garrapatero	1	14/7/2014	26.05	6
148	9/12/2014	groasis	1176	Garrapatero	1	14/7/2014	26.7	5.9
162	23/12/2014	groasis	1176	Garrapatero	1	14/7/2014	27.7	3
176	6/1/2015	groasis	1176	Garrapatero	1	14/7/2014	27.75	3.1
190	20/1/2015	groasis	1176	Garrapatero	1	14/7/2014	29.7	0.9
204	3/2/2015	groasis	1176	Garrapatero	1	14/7/2014	28.8	5.1
238	9/3/2015	groasis	1176	Garrapatero	1	14/7/2014	30.9	50.7
260	31/3/2015	groasis	1176	Garrapatero	1	14/7/2014	31	57.2
297	7/5/2015	groasis	1176	Garrapatero	0	14/7/2014	30.5	126.6
18	1/8/2014	groasis	1177	Garrapatero	1	14/7/2014	27.05	3.5
42	25/8/2014	groasis	1177	Garrapatero	1	14/7/2014	26	1.3
92	14/10/2014	groasis	1177	Garrapatero	1	14/7/2014	25.2	20.8
106	28/10/2014	groasis	1177	Garrapatero	1	14/7/2014	25.2	3.5
120	11/11/2014	groasis	1177	Garrapatero	1	14/7/2014	25.5	0.7
134	25/11/2014	groasis	1177	Garrapatero	1	14/7/2014	26.05	6
148	9/12/2014	groasis	1177	Garrapatero	1	14/7/2014	26.7	5.9
162	23/12/2014	groasis	1177	Garrapatero	1	14/7/2014	27.7	3
176	6/1/2015	groasis	1177	Garrapatero	1	14/7/2014	27.75	3.1
190	20/1/2015	groasis	1177	Garrapatero	1	14/7/2014	29.7	0.9
204	3/2/2015	groasis	1177	Garrapatero	1	14/7/2014	28.8	5.1
238	9/3/2015	groasis	1177	Garrapatero	1	14/7/2014	30.9	50.7
260	31/3/2015	groasis	1177	Garrapatero	1	14/7/2014	31	57.2
297	7/5/2015	groasis	1177	Garrapatero	1	14/7/2014	30.5	126.6
336	15/6/2015	groasis	1177	Garrapatero	1	14/7/2014	29.3	182.4
375	24/7/2015	groasis	1177	Garrapatero	1	14/7/2014	28.6	13.5
407	25/8/2015	groasis	1177	Garrapatero	1	14/7/2014	26.2	14.8
459	16/10/2015	groasis	1177	Garrapatero	1	14/7/2014	26.8	24
546	11/1/2016	groasis	1177	Garrapatero	1	14/7/2014	28.4	119.6
592	26/2/2016	groasis	1177	Garrapatero	0	14/7/2014	30.6	18.6
18	1/8/2014	groasis	1178	Garrapatero	1	14/7/2014	27.05	3.5
42	25/8/2014	groasis	1178	Garrapatero	1	14/7/2014	26	1.3
92	14/10/2014	groasis	1178	Garrapatero	1	14/7/2014	25.2	20.8
106	28/10/2014	groasis	1178	Garrapatero	1	14/7/2014	25.2	3.5
120	11/11/2014	groasis	1178	Garrapatero	1	14/7/2014	25.5	0.7
134	25/11/2014	groasis	1178	Garrapatero	1	14/7/2014	26.05	6
148	9/12/2014	groasis	1178	Garrapatero	1	14/7/2014	26.7	5.9
162	23/12/2014	groasis	1178	Garrapatero	1	14/7/2014	27.7	3
176	6/1/2015	groasis	1178	Garrapatero	1	14/7/2014	27.75	3.1
190	20/1/2015	groasis	1178	Garrapatero	1	14/7/2014	29.7	0.9
204	3/2/2015	groasis	1178	Garrapatero	1	14/7/2014	28.8	5.1
238	9/3/2015	groasis	1178	Garrapatero	1	14/7/2014	30.9	50.7
260	31/3/2015	groasis	1178	Garrapatero	1	14/7/2014	31	57.2
297	7/5/2015	groasis	1178	Garrapatero	1	14/7/2014	30.5	126.6
336	15/6/2015	groasis	1178	Garrapatero	1	14/7/2014	29.3	182.4
375	24/7/2015	groasis	1178	Garrapatero	1	14/7/2014	28.6	13.5
407	25/8/2015	groasis	1178	Garrapatero	1	14/7/2014	26.2	14.8
459	16/10/2015	groasis	1178	Garrapatero	1	14/7/2014	26.8	24
513	9/12/2015	groasis	1178	Garrapatero	1	14/7/2014	27.6	63.4
546	11/1/2016	groasis	1178	Garrapatero	1	14/7/2014	29.9	56.2
592	26/2/2016	groasis	1178	Garrapatero	0	14/7/2014	30.6	18.6
18	1/8/2014	groasis	1179	Garrapatero	1	14/7/2014	27.05	3.5
42	25/8/2014	groasis	1179	Garrapatero	1	14/7/2014	26	1.3
92	14/10/2014	groasis	1179	Garrapatero	1	14/7/2014	25.2	20.8
106	28/10/2014	groasis	1179	Garrapatero	1	14/7/2014	25.2	3.5
120	11/11/2014	groasis	1179	Garrapatero	1	14/7/2014	25.5	0.7
134	25/11/2014	groasis	1179	Garrapatero	1	14/7/2014	26.05	6
148	9/12/2014	groasis	1179	Garrapatero	1	14/7/2014	26.7	5.9
162	23/12/2014	groasis	1179	Garrapatero	1	14/7/2014	27.7	3
176	6/1/2015	groasis	1179	Garrapatero	1	14/7/2014	27.75	3.1
190	20/1/2015	groasis	1179	Garrapatero	1	14/7/2014	29.7	0.9
204	3/2/2015	groasis	1179	Garrapatero	1	14/7/2014	28.8	5.1
238	9/3/2015	groasis	1179	Garrapatero	1	14/7/2014	30.9	50.7
260	31/3/2015	groasis	1179	Garrapatero	1	14/7/2014	31	57.2
297	7/5/2015	groasis	1179	Garrapatero	1	14/7/2014	30.5	126.6
336	15/6/2015	groasis	1179	Garrapatero	1	14/7/2014	29.3	182.4
375	24/7/2015	groasis	1179	Garrapatero	1	14/7/2014	28.6	13.5
407	25/8/2015	groasis	1179	Garrapatero	1	14/7/2014	26.2	14.8
459	16/10/2015	groasis	1179	Garrapatero	1	14/7/2014	26.8	24
513	9/12/2015	groasis	1179	Garrapatero	1	14/7/2014	27.6	63.4
546	11/1/2016	groasis	1179	Garrapatero	1	14/7/2014	29.9	56.2
592	26/2/2016	groasis	1179	Garrapatero	0	14/7/2014	30.6	18.6
18	1/8/2014	groasis	1180	Garrapatero	1	14/7/2014	27.05	3.5
42	25/8/2014	groasis	1180	Garrapatero	1	14/7/2014	26	1.3
92	14/10/2014	groasis	1180	Garrapatero	1	14/7/2014	25.2	20.8
106	28/10/2014	groasis	1180	Garrapatero	1	14/7/2014	25.2	3.5
120	11/11/2014	groasis	1180	Garrapatero	1	14/7/2014	25.5	0.7
134	25/11/2014	groasis	1180	Garrapatero	1	14/7/2014	26.05	6
148	9/12/2014	groasis	1180	Garrapatero	1	14/7/2014	26.7	5.9
162	23/12/2014	groasis	1180	Garrapatero	1	14/7/2014	27.7	3
176	6/1/2015	groasis	1180	Garrapatero	1	14/7/2014	27.75	3.1
190	20/1/2015	groasis	1180	Garrapatero	1	14/7/2014	29.7	0.9
204	3/2/2015	groasis	1180	Garrapatero	1	14/7/2014	28.8	5.1
238	9/3/2015	groasis	1180	Garrapatero	1	14/7/2014	30.9	50.7
260	31/3/2015	groasis	1180	Garrapatero	1	14/7/2014	31	57.2
297	7/5/2015	groasis	1180	Garrapatero	1	14/7/2014	30.5	126.6
336	15/6/2015	groasis	1180	Garrapatero	1	14/7/2014	29.3	182.4
375	24/7/2015	groasis	1180	Garrapatero	1	14/7/2014	28.6	13.5
407	25/8/2015	groasis	1180	Garrapatero	1	14/7/2014	26.2	14.8
459	16/10/2015	groasis	1180	Garrapatero	1	14/7/2014	26.8	24
513	9/12/2015	groasis	1180	Garrapatero	1	14/7/2014	27.6	63.4
546	11/1/2016	groasis	1180	Garrapatero	1	14/7/2014	29.9	56.2
592	26/2/2016	groasis	1180	Garrapatero	1	14/7/2014	30.6	18.6
634	8/4/2016	groasis	1180	Garrapatero	1	14/7/2014	31.5	24.7
673	17/5/2016	groasis	1180	Garrapatero	1	14/7/2014	28.8	0.6
724	7/7/2016	groasis	1180	Garrapatero	0	14/7/2014	28.55	10.7
18	1/8/2014	groasis	1181	Garrapatero	1	14/7/2014	27.05	3.5
42	25/8/2014	groasis	1181	Garrapatero	1	14/7/2014	26	1.3
92	14/10/2014	groasis	1181	Garrapatero	1	14/7/2014	25.2	20.8
106	28/10/2014	groasis	1181	Garrapatero	1	14/7/2014	25.2	3.5
120	11/11/2014	groasis	1181	Garrapatero	1	14/7/2014	25.5	0.7
134	25/11/2014	groasis	1181	Garrapatero	1	14/7/2014	26.05	6
148	9/12/2014	groasis	1181	Garrapatero	1	14/7/2014	26.7	5.9
162	23/12/2014	groasis	1181	Garrapatero	1	14/7/2014	27.7	3
176	6/1/2015	groasis	1181	Garrapatero	1	14/7/2014	27.75	3.1
190	20/1/2015	groasis	1181	Garrapatero	1	14/7/2014	29.7	0.9
204	3/2/2015	groasis	1181	Garrapatero	1	14/7/2014	28.8	5.1
238	9/3/2015	groasis	1181	Garrapatero	0	14/7/2014	30.9	50.7
18	1/8/2014	groasis	1182	Garrapatero	0	14/7/2014	27.05	3.5
18	1/8/2014	groasis	1183	Garrapatero	1	14/7/2014	27.05	3.5
42	25/8/2014	groasis	1183	Garrapatero	1	14/7/2014	26	1.3
92	14/10/2014	groasis	1183	Garrapatero	1	14/7/2014	25.2	20.8
106	28/10/2014	groasis	1183	Garrapatero	1	14/7/2014	25.2	3.5
120	11/11/2014	groasis	1183	Garrapatero	1	14/7/2014	25.5	0.7
134	25/11/2014	groasis	1183	Garrapatero	1	14/7/2014	26.05	6
148	9/12/2014	groasis	1183	Garrapatero	1	14/7/2014	26.7	5.9
162	23/12/2014	groasis	1183	Garrapatero	1	14/7/2014	27.7	3
176	6/1/2015	groasis	1183	Garrapatero	1	14/7/2014	27.75	3.1
190	20/1/2015	groasis	1183	Garrapatero	1	14/7/2014	29.7	0.9
204	3/2/2015	groasis	1183	Garrapatero	1	14/7/2014	28.8	5.1
238	9/3/2015	groasis	1183	Garrapatero	1	14/7/2014	30.9	50.7
260	31/3/2015	groasis	1183	Garrapatero	1	14/7/2014	31	57.2
297	7/5/2015	groasis	1183	Garrapatero	1	14/7/2014	30.5	126.6
336	15/6/2015	groasis	1183	Garrapatero	1	14/7/2014	29.3	182.4
375	24/7/2015	groasis	1183	Garrapatero	0	14/7/2014	28.6	13.5
18	1/8/2014	groasis	1184	Garrapatero	1	14/7/2014	27.05	3.5
42	25/8/2014	groasis	1184	Garrapatero	1	14/7/2014	26	1.3
92	14/10/2014	groasis	1184	Garrapatero	1	14/7/2014	25.2	20.8
106	28/10/2014	groasis	1184	Garrapatero	1	14/7/2014	25.2	3.5
120	11/11/2014	groasis	1184	Garrapatero	1	14/7/2014	25.5	0.7
134	25/11/2014	groasis	1184	Garrapatero	1	14/7/2014	26.05	6
148	9/12/2014	groasis	1184	Garrapatero	1	14/7/2014	26.7	5.9
162	23/12/2014	groasis	1184	Garrapatero	1	14/7/2014	27.7	3
176	6/1/2015	groasis	1184	Garrapatero	1	14/7/2014	27.75	3.1
190	20/1/2015	groasis	1184	Garrapatero	1	14/7/2014	29.7	0.9
204	3/2/2015	groasis	1184	Garrapatero	1	14/7/2014	28.8	5.1
238	9/3/2015	groasis	1184	Garrapatero	1	14/7/2014	30.9	50.7
260	31/3/2015	groasis	1184	Garrapatero	0	14/7/2014	31	57.2
18	1/8/2014	groasis	1185	Garrapatero	1	14/7/2014	27.05	3.5
42	25/8/2014	groasis	1185	Garrapatero	1	14/7/2014	26	1.3
92	14/10/2014	groasis	1185	Garrapatero	1	14/7/2014	25.2	20.8
106	28/10/2014	groasis	1185	Garrapatero	1	14/7/2014	25.2	3.5
120	11/11/2014	groasis	1185	Garrapatero	1	14/7/2014	25.5	0.7
134	25/11/2014	groasis	1185	Garrapatero	1	14/7/2014	26.05	6
148	9/12/2014	groasis	1185	Garrapatero	1	14/7/2014	26.7	5.9
162	23/12/2014	groasis	1185	Garrapatero	1	14/7/2014	27.7	3
176	6/1/2015	groasis	1185	Garrapatero	1	14/7/2014	27.75	3.1
190	20/1/2015	groasis	1185	Garrapatero	1	14/7/2014	29.7	0.9
204	3/2/2015	groasis	1185	Garrapatero	1	14/7/2014	28.8	5.1
238	9/3/2015	groasis	1185	Garrapatero	1	14/7/2014	30.9	50.7
260	31/3/2015	groasis	1185	Garrapatero	1	14/7/2014	31	57.2
297	7/5/2015	groasis	1185	Garrapatero	1	14/7/2014	30.5	126.6
336	15/6/2015	groasis	1185	Garrapatero	1	14/7/2014	29.3	182.4
375	24/7/2015	groasis	1185	Garrapatero	1	14/7/2014	28.6	13.5
407	25/8/2015	groasis	1185	Garrapatero	1	14/7/2014	26.2	14.8
459	16/10/2015	groasis	1185	Garrapatero	1	14/7/2014	26.8	24
513	9/12/2015	groasis	1185	Garrapatero	1	14/7/2014	27.6	63.4
546	11/1/2016	groasis	1185	Garrapatero	1	14/7/2014	29.9	56.2
592	26/2/2016	groasis	1185	Garrapatero	0	14/7/2014	30.6	18.6
18	1/8/2014	groasis	1186	Garrapatero	1	14/7/2014	27.05	3.5
42	25/8/2014	groasis	1186	Garrapatero	1	14/7/2014	26	1.3
92	14/10/2014	groasis	1186	Garrapatero	1	14/7/2014	25.2	20.8
106	28/10/2014	groasis	1186	Garrapatero	1	14/7/2014	25.2	3.5
120	11/11/2014	groasis	1186	Garrapatero	1	14/7/2014	25.5	0.7
134	25/11/2014	groasis	1186	Garrapatero	1	14/7/2014	26.05	6
148	9/12/2014	groasis	1186	Garrapatero	1	14/7/2014	26.7	5.9
162	23/12/2014	groasis	1186	Garrapatero	1	14/7/2014	27.7	3
176	6/1/2015	groasis	1186	Garrapatero	1	14/7/2014	27.75	3.1
190	20/1/2015	groasis	1186	Garrapatero	1	14/7/2014	29.7	0.9
204	3/2/2015	groasis	1186	Garrapatero	1	14/7/2014	28.8	5.1
238	9/3/2015	groasis	1186	Garrapatero	1	14/7/2014	30.9	50.7
260	31/3/2015	groasis	1186	Garrapatero	1	14/7/2014	31	57.2
297	7/5/2015	groasis	1186	Garrapatero	1	14/7/2014	30.5	126.6
336	15/6/2015	groasis	1186	Garrapatero	1	14/7/2014	29.3	182.4
375	24/7/2015	groasis	1186	Garrapatero	1	14/7/2014	28.6	13.5
407	25/8/2015	groasis	1186	Garrapatero	1	14/7/2014	26.2	14.8
459	16/10/2015	groasis	1186	Garrapatero	1	14/7/2014	26.8	24
513	9/12/2015	groasis	1186	Garrapatero	1	14/7/2014	27.6	63.4
546	11/1/2016	groasis	1186	Garrapatero	1	14/7/2014	29.9	56.2
592	26/2/2016	groasis	1186	Garrapatero	0	14/7/2014	30.6	18.6
18	1/8/2014	groasis	1187	Garrapatero	1	14/7/2014	27.05	3.5
42	25/8/2014	groasis	1187	Garrapatero	1	14/7/2014	26	1.3
92	14/10/2014	groasis	1187	Garrapatero	1	14/7/2014	25.2	20.8
106	28/10/2014	groasis	1187	Garrapatero	1	14/7/2014	25.2	3.5
120	11/11/2014	groasis	1187	Garrapatero	0	14/7/2014	25.5	0.7
18	1/8/2014	groasis	1188	Garrapatero	1	14/7/2014	27.05	3.5
42	25/8/2014	groasis	1188	Garrapatero	1	14/7/2014	26	1.3
92	14/10/2014	groasis	1188	Garrapatero	1	14/7/2014	25.2	20.8
106	28/10/2014	groasis	1188	Garrapatero	1	14/7/2014	25.2	3.5
120	11/11/2014	groasis	1188	Garrapatero	1	14/7/2014	25.5	0.7
134	25/11/2014	groasis	1188	Garrapatero	1	14/7/2014	26.05	6
148	9/12/2014	groasis	1188	Garrapatero	1	14/7/2014	26.7	5.9
162	23/12/2014	groasis	1188	Garrapatero	1	14/7/2014	27.7	3
176	6/1/2015	groasis	1188	Garrapatero	1	14/7/2014	27.75	3.1
190	20/1/2015	groasis	1188	Garrapatero	1	14/7/2014	29.7	0.9
204	3/2/2015	groasis	1188	Garrapatero	1	14/7/2014	28.8	5.1
238	9/3/2015	groasis	1188	Garrapatero	1	14/7/2014	30.9	50.7
260	31/3/2015	groasis	1188	Garrapatero	1	14/7/2014	31	57.2
297	7/5/2015	groasis	1188	Garrapatero	1	14/7/2014	30.5	126.6
336	15/6/2015	groasis	1188	Garrapatero	1	14/7/2014	29.3	182.4
375	24/7/2015	groasis	1188	Garrapatero	1	14/7/2014	28.6	13.5
407	25/8/2015	groasis	1188	Garrapatero	1	14/7/2014	26.2	14.8
459	16/10/2015	groasis	1188	Garrapatero	1	14/7/2014	26.8	24
513	9/12/2015	groasis	1188	Garrapatero	1	14/7/2014	27.6	63.4
546	11/1/2016	groasis	1188	Garrapatero	1	14/7/2014	29.9	56.2
592	26/2/2016	groasis	1188	Garrapatero	0	14/7/2014	30.6	18.6
18	1/8/2014	groasis	1189	Garrapatero	1	14/7/2014	27.05	3.5
42	25/8/2014	groasis	1189	Garrapatero	1	14/7/2014	26	1.3
92	14/10/2014	groasis	1189	Garrapatero	0	14/7/2014	25.2	20.8
18	1/8/2014	groasis	1191	Garrapatero	1	14/7/2014	27.05	3.5
42	25/8/2014	groasis	1191	Garrapatero	1	14/7/2014	26	1.3
92	14/10/2014	groasis	1191	Garrapatero	1	14/7/2014	25.2	20.8
106	28/10/2014	groasis	1191	Garrapatero	1	14/7/2014	25.2	3.5
120	11/11/2014	groasis	1191	Garrapatero	1	14/7/2014	25.5	0.7
134	25/11/2014	groasis	1191	Garrapatero	1	14/7/2014	26.05	6
148	9/12/2014	groasis	1191	Garrapatero	1	14/7/2014	26.7	5.9
162	23/12/2014	groasis	1191	Garrapatero	1	14/7/2014	27.7	3
176	6/1/2015	groasis	1191	Garrapatero	1	14/7/2014	27.75	3.1
190	20/1/2015	groasis	1191	Garrapatero	1	14/7/2014	29.7	0.9
204	3/2/2015	groasis	1191	Garrapatero	1	14/7/2014	28.8	5.1
238	9/3/2015	groasis	1191	Garrapatero	1	14/7/2014	30.9	50.7
260	31/3/2015	groasis	1191	Garrapatero	1	14/7/2014	31	57.2
297	7/5/2015	groasis	1191	Garrapatero	1	14/7/2014	30.5	126.6
336	15/6/2015	groasis	1191	Garrapatero	1	14/7/2014	29.3	182.4
375	24/7/2015	groasis	1191	Garrapatero	1	14/7/2014	28.6	13.5
407	25/8/2015	groasis	1191	Garrapatero	1	14/7/2014	26.2	14.8
459	16/10/2015	groasis	1191	Garrapatero	1	14/7/2014	26.8	24
513	9/12/2015	groasis	1191	Garrapatero	1	14/7/2014	27.6	63.4
546	11/1/2016	groasis	1191	Garrapatero	1	14/7/2014	29.9	56.2
592	26/2/2016	groasis	1191	Garrapatero	0	14/7/2014	30.6	18.6
18	1/8/2014	groasis	1192	Garrapatero	1	14/7/2014	27.05	3.5
42	25/8/2014	groasis	1192	Garrapatero	1	14/7/2014	26	1.3
92	14/10/2014	groasis	1192	Garrapatero	1	14/7/2014	25.2	20.8
106	28/10/2014	groasis	1192	Garrapatero	1	14/7/2014	25.2	3.5
120	11/11/2014	groasis	1192	Garrapatero	1	14/7/2014	25.5	0.7
134	25/11/2014	groasis	1192	Garrapatero	1	14/7/2014	26.05	6
148	9/12/2014	groasis	1192	Garrapatero	1	14/7/2014	26.7	5.9
162	23/12/2014	groasis	1192	Garrapatero	1	14/7/2014	27.7	3
176	6/1/2015	groasis	1192	Garrapatero	1	14/7/2014	27.75	3.1
190	20/1/2015	groasis	1192	Garrapatero	1	14/7/2014	29.7	0.9
204	3/2/2015	groasis	1192	Garrapatero	1	14/7/2014	28.8	5.1
238	9/3/2015	groasis	1192	Garrapatero	1	14/7/2014	30.9	50.7
260	31/3/2015	groasis	1192	Garrapatero	1	14/7/2014	31	57.2
297	7/5/2015	groasis	1192	Garrapatero	1	14/7/2014	30.5	126.6
336	15/6/2015	groasis	1192	Garrapatero	1	14/7/2014	29.3	182.4
375	24/7/2015	groasis	1192	Garrapatero	1	14/7/2014	28.6	13.5
407	25/8/2015	groasis	1192	Garrapatero	0	14/7/2014	26.2	14.8
18	1/8/2014	groasis	1193	Garrapatero	0	14/7/2014	27.05	3.5
18	1/8/2014	groasis	1194	Garrapatero	1	14/7/2014	27.05	3.5
42	25/8/2014	groasis	1194	Garrapatero	1	14/7/2014	26	1.3
92	14/10/2014	groasis	1194	Garrapatero	1	14/7/2014	25.2	20.8
106	28/10/2014	groasis	1194	Garrapatero	1	14/7/2014	25.2	3.5
120	11/11/2014	groasis	1194	Garrapatero	1	14/7/2014	25.5	0.7
134	25/11/2014	groasis	1194	Garrapatero	1	14/7/2014	26.05	6
148	9/12/2014	groasis	1194	Garrapatero	1	14/7/2014	26.7	5.9
162	23/12/2014	groasis	1194	Garrapatero	1	14/7/2014	27.7	3
176	6/1/2015	groasis	1194	Garrapatero	1	14/7/2014	27.75	3.1
190	20/1/2015	groasis	1194	Garrapatero	1	14/7/2014	29.7	0.9
204	3/2/2015	groasis	1194	Garrapatero	1	14/7/2014	28.8	5.1
238	9/3/2015	groasis	1194	Garrapatero	1	14/7/2014	30.9	50.7
260	31/3/2015	groasis	1194	Garrapatero	1	14/7/2014	31	57.2
297	7/5/2015	groasis	1194	Garrapatero	1	14/7/2014	30.5	126.6
336	15/6/2015	groasis	1194	Garrapatero	1	14/7/2014	29.3	182.4
375	24/7/2015	groasis	1194	Garrapatero	1	14/7/2014	28.6	13.5
407	25/8/2015	groasis	1194	Garrapatero	1	14/7/2014	26.2	14.8
459	16/10/2015	groasis	1194	Garrapatero	1	14/7/2014	26.8	24
513	9/12/2015	groasis	1194	Garrapatero	1	14/7/2014	27.6	63.4
546	11/1/2016	groasis	1194	Garrapatero	1	14/7/2014	29.9	56.2
592	26/2/2016	groasis	1194	Garrapatero	0	14/7/2014	30.6	18.6
18	1/8/2014	groasis	1195	Garrapatero	1	14/7/2014	27.05	3.5
42	25/8/2014	groasis	1195	Garrapatero	1	14/7/2014	26	1.3
92	14/10/2014	groasis	1195	Garrapatero	1	14/7/2014	25.2	20.8
106	28/10/2014	groasis	1195	Garrapatero	1	14/7/2014	25.2	3.5
120	11/11/2014	groasis	1195	Garrapatero	1	14/7/2014	25.5	0.7
134	25/11/2014	groasis	1195	Garrapatero	1	14/7/2014	26.05	6
148	9/12/2014	groasis	1195	Garrapatero	1	14/7/2014	26.7	5.9
162	23/12/2014	groasis	1195	Garrapatero	1	14/7/2014	27.7	3
176	6/1/2015	groasis	1195	Garrapatero	1	14/7/2014	27.75	3.1
190	20/1/2015	groasis	1195	Garrapatero	1	14/7/2014	29.7	0.9
204	3/2/2015	groasis	1195	Garrapatero	1	14/7/2014	28.8	5.1
238	9/3/2015	groasis	1195	Garrapatero	1	14/7/2014	30.9	50.7
260	31/3/2015	groasis	1195	Garrapatero	1	14/7/2014	31	57.2
297	7/5/2015	groasis	1195	Garrapatero	0	14/7/2014	30.5	126.6
18	1/8/2014	groasis	1196	Garrapatero	1	14/7/2014	27.05	3.5
42	25/8/2014	groasis	1196	Garrapatero	1	14/7/2014	26	1.3
92	14/10/2014	groasis	1196	Garrapatero	1	14/7/2014	25.2	20.8
106	28/10/2014	groasis	1196	Garrapatero	1	14/7/2014	25.2	3.5
120	11/11/2014	groasis	1196	Garrapatero	1	14/7/2014	25.5	0.7
134	25/11/2014	groasis	1196	Garrapatero	1	14/7/2014	26.05	6
148	9/12/2014	groasis	1196	Garrapatero	1	14/7/2014	26.7	5.9
162	23/12/2014	groasis	1196	Garrapatero	1	14/7/2014	27.7	3
176	6/1/2015	groasis	1196	Garrapatero	1	14/7/2014	27.75	3.1
190	20/1/2015	groasis	1196	Garrapatero	1	14/7/2014	29.7	0.9
204	3/2/2015	groasis	1196	Garrapatero	1	14/7/2014	28.8	5.1
238	9/3/2015	groasis	1196	Garrapatero	1	14/7/2014	30.9	50.7
297	7/5/2015	groasis	1196	Garrapatero	1	14/7/2014	31	183.8
336	15/6/2015	groasis	1196	Garrapatero	1	14/7/2014	29.3	182.4
375	24/7/2015	groasis	1196	Garrapatero	1	14/7/2014	28.6	13.5
407	25/8/2015	groasis	1196	Garrapatero	1	14/7/2014	26.2	14.8
459	16/10/2015	groasis	1196	Garrapatero	0	14/7/2014	26.8	24
18	1/8/2014	groasis	1197	Garrapatero	1	14/7/2014	27.05	3.5
42	25/8/2014	groasis	1197	Garrapatero	1	14/7/2014	26	1.3
92	14/10/2014	groasis	1197	Garrapatero	1	14/7/2014	25.2	20.8
106	28/10/2014	groasis	1197	Garrapatero	0	14/7/2014	25.2	3.5
18	1/8/2014	groasis	1198	Garrapatero	0	14/7/2014	27.05	3.5
18	1/8/2014	groasis	1199	Garrapatero	1	14/7/2014	27.05	3.5
42	25/8/2014	groasis	1199	Garrapatero	1	14/7/2014	26	1.3
92	14/10/2014	groasis	1199	Garrapatero	1	14/7/2014	25.2	20.8
106	28/10/2014	groasis	1199	Garrapatero	1	14/7/2014	25.2	3.5
120	11/11/2014	groasis	1199	Garrapatero	1	14/7/2014	25.5	0.7
134	25/11/2014	groasis	1199	Garrapatero	1	14/7/2014	26.05	6
148	9/12/2014	groasis	1199	Garrapatero	1	14/7/2014	26.7	5.9
162	23/12/2014	groasis	1199	Garrapatero	1	14/7/2014	27.7	3
176	6/1/2015	groasis	1199	Garrapatero	1	14/7/2014	27.75	3.1
190	20/1/2015	groasis	1199	Garrapatero	1	14/7/2014	29.7	0.9
204	3/2/2015	groasis	1199	Garrapatero	1	14/7/2014	28.8	5.1
238	9/3/2015	groasis	1199	Garrapatero	1	14/7/2014	30.9	50.7
260	31/3/2015	groasis	1199	Garrapatero	1	14/7/2014	31	57.2
297	7/5/2015	groasis	1199	Garrapatero	1	14/7/2014	30.5	126.6
336	15/6/2015	groasis	1199	Garrapatero	0	14/7/2014	29.3	182.4
18	1/8/2014	groasis	1200	Garrapatero	1	14/7/2014	27.05	3.5
42	25/8/2014	groasis	1200	Garrapatero	1	14/7/2014	26	1.3
92	14/10/2014	groasis	1200	Garrapatero	0	14/7/2014	25.2	20.8
18	1/8/2014	groasis	1201	Garrapatero	1	14/7/2014	27.05	3.5
42	25/8/2014	groasis	1201	Garrapatero	1	14/7/2014	26	1.3
92	14/10/2014	groasis	1201	Garrapatero	1	14/7/2014	25.2	20.8
106	28/10/2014	groasis	1201	Garrapatero	1	14/7/2014	25.2	3.5
120	11/11/2014	groasis	1201	Garrapatero	1	14/7/2014	25.5	0.7
134	25/11/2014	groasis	1201	Garrapatero	1	14/7/2014	26.05	6
148	9/12/2014	groasis	1201	Garrapatero	1	14/7/2014	26.7	5.9
162	23/12/2014	groasis	1201	Garrapatero	1	14/7/2014	27.7	3
176	6/1/2015	groasis	1201	Garrapatero	1	14/7/2014	27.75	3.1
190	20/1/2015	groasis	1201	Garrapatero	1	14/7/2014	29.7	0.9
204	3/2/2015	groasis	1201	Garrapatero	1	14/7/2014	28.8	5.1
238	9/3/2015	groasis	1201	Garrapatero	0	14/7/2014	30.9	50.7
18	1/8/2014	groasis	1202	Garrapatero	1	14/7/2014	27.05	3.5
42	25/8/2014	groasis	1202	Garrapatero	1	14/7/2014	26	1.3
92	14/10/2014	groasis	1202	Garrapatero	1	14/7/2014	25.2	20.8
106	28/10/2014	groasis	1202	Garrapatero	1	14/7/2014	25.2	3.5
120	11/11/2014	groasis	1202	Garrapatero	1	14/7/2014	25.5	0.7
134	25/11/2014	groasis	1202	Garrapatero	1	14/7/2014	26.05	6
148	9/12/2014	groasis	1202	Garrapatero	1	14/7/2014	26.7	5.9
162	23/12/2014	groasis	1202	Garrapatero	1	14/7/2014	27.7	3
176	6/1/2015	groasis	1202	Garrapatero	1	14/7/2014	27.75	3.1
190	20/1/2015	groasis	1202	Garrapatero	1	14/7/2014	29.7	0.9
204	3/2/2015	groasis	1202	Garrapatero	1	14/7/2014	28.8	5.1
238	9/3/2015	groasis	1202	Garrapatero	1	14/7/2014	30.9	50.7
260	31/3/2015	groasis	1202	Garrapatero	1	14/7/2014	31	57.2
297	7/5/2015	groasis	1202	Garrapatero	0	14/7/2014	30.5	126.6
18	1/8/2014	groasis	1203	Garrapatero	0	14/7/2014	27.05	3.5
18	1/8/2014	groasis	1204	Garrapatero	1	14/7/2014	27.05	3.5
42	25/8/2014	groasis	1204	Garrapatero	1	14/7/2014	26	1.3
92	14/10/2014	groasis	1204	Garrapatero	1	14/7/2014	25.2	20.8
106	28/10/2014	groasis	1204	Garrapatero	1	14/7/2014	25.2	3.5
120	11/11/2014	groasis	1204	Garrapatero	1	14/7/2014	25.5	0.7
134	25/11/2014	groasis	1204	Garrapatero	1	14/7/2014	26.05	6
148	9/12/2014	groasis	1204	Garrapatero	1	14/7/2014	26.7	5.9
162	23/12/2014	groasis	1204	Garrapatero	1	14/7/2014	27.7	3
176	6/1/2015	groasis	1204	Garrapatero	1	14/7/2014	27.75	3.1
190	20/1/2015	groasis	1204	Garrapatero	1	14/7/2014	29.7	0.9
204	3/2/2015	groasis	1204	Garrapatero	1	14/7/2014	28.8	5.1
238	9/3/2015	groasis	1204	Garrapatero	1	14/7/2014	30.9	50.7
260	31/3/2015	groasis	1204	Garrapatero	1	14/7/2014	31	57.2
297	7/5/2015	groasis	1204	Garrapatero	1	14/7/2014	30.5	126.6
336	15/6/2015	groasis	1204	Garrapatero	0	14/7/2014	29.3	182.4
18	1/8/2014	groasis	1205	Garrapatero	1	14/7/2014	27.05	3.5
42	25/8/2014	groasis	1205	Garrapatero	1	14/7/2014	26	1.3
92	14/10/2014	groasis	1205	Garrapatero	1	14/7/2014	25.2	20.8
106	28/10/2014	groasis	1205	Garrapatero	1	14/7/2014	25.2	3.5
120	11/11/2014	groasis	1205	Garrapatero	1	14/7/2014	25.5	0.7
134	25/11/2014	groasis	1205	Garrapatero	1	14/7/2014	26.05	6
148	9/12/2014	groasis	1205	Garrapatero	1	14/7/2014	26.7	5.9
162	23/12/2014	groasis	1205	Garrapatero	1	14/7/2014	27.7	3
176	6/1/2015	groasis	1205	Garrapatero	1	14/7/2014	27.75	3.1
190	20/1/2015	groasis	1205	Garrapatero	1	14/7/2014	29.7	0.9
204	3/2/2015	groasis	1205	Garrapatero	1	14/7/2014	28.8	5.1
238	9/3/2015	groasis	1205	Garrapatero	1	14/7/2014	30.9	50.7
260	31/3/2015	groasis	1205	Garrapatero	1	14/7/2014	31	57.2
297	7/5/2015	groasis	1205	Garrapatero	1	14/7/2014	30.5	126.6
336	15/6/2015	groasis	1205	Garrapatero	1	14/7/2014	29.3	182.4
375	24/7/2015	groasis	1205	Garrapatero	1	14/7/2014	28.6	13.5
407	25/8/2015	groasis	1205	Garrapatero	1	14/7/2014	26.2	14.8
459	16/10/2015	groasis	1205	Garrapatero	1	14/7/2014	26.8	24
513	9/12/2015	groasis	1205	Garrapatero	1	14/7/2014	27.6	63.4
546	11/1/2016	groasis	1205	Garrapatero	1	14/7/2014	29.9	56.2
592	26/2/2016	groasis	1205	Garrapatero	1	14/7/2014	30.6	18.6
673	17/5/2016	groasis	1205	Garrapatero	0	14/7/2014	30	25.3
18	1/8/2014	groasis	1206	Garrapatero	1	14/7/2014	27.05	3.5
42	25/8/2014	groasis	1206	Garrapatero	1	14/7/2014	26	1.3
92	14/10/2014	groasis	1206	Garrapatero	1	14/7/2014	25.2	20.8
106	28/10/2014	groasis	1206	Garrapatero	1	14/7/2014	25.2	3.5
120	11/11/2014	groasis	1206	Garrapatero	1	14/7/2014	25.5	0.7
134	25/11/2014	groasis	1206	Garrapatero	1	14/7/2014	26.05	6
148	9/12/2014	groasis	1206	Garrapatero	1	14/7/2014	26.7	5.9
162	23/12/2014	groasis	1206	Garrapatero	1	14/7/2014	27.7	3
176	6/1/2015	groasis	1206	Garrapatero	1	14/7/2014	27.75	3.1
190	20/1/2015	groasis	1206	Garrapatero	1	14/7/2014	29.7	0.9
204	3/2/2015	groasis	1206	Garrapatero	1	14/7/2014	28.8	5.1
238	9/3/2015	groasis	1206	Garrapatero	1	14/7/2014	30.9	50.7
260	31/3/2015	groasis	1206	Garrapatero	1	14/7/2014	31	57.2
297	7/5/2015	groasis	1206	Garrapatero	1	14/7/2014	30.5	126.6
336	15/6/2015	groasis	1206	Garrapatero	1	14/7/2014	29.3	182.4
375	24/7/2015	groasis	1206	Garrapatero	1	14/7/2014	28.6	13.5
407	25/8/2015	groasis	1206	Garrapatero	1	14/7/2014	26.2	14.8
459	16/10/2015	groasis	1206	Garrapatero	1	14/7/2014	26.8	24
513	9/12/2015	groasis	1206	Garrapatero	1	14/7/2014	27.6	63.4
546	11/1/2016	groasis	1206	Garrapatero	1	14/7/2014	29.9	56.2
592	26/2/2016	groasis	1206	Garrapatero	0	14/7/2014	30.6	18.6
18	1/8/2014	groasis	1207	Garrapatero	1	14/7/2014	27.05	3.5
42	25/8/2014	groasis	1207	Garrapatero	1	14/7/2014	26	1.3
92	14/10/2014	groasis	1207	Garrapatero	1	14/7/2014	25.2	20.8
106	28/10/2014	groasis	1207	Garrapatero	1	14/7/2014	25.2	3.5
120	11/11/2014	groasis	1207	Garrapatero	1	14/7/2014	25.5	0.7
134	25/11/2014	groasis	1207	Garrapatero	1	14/7/2014	26.05	6
148	9/12/2014	groasis	1207	Garrapatero	1	14/7/2014	26.7	5.9
162	23/12/2014	groasis	1207	Garrapatero	1	14/7/2014	27.7	3
176	6/1/2015	groasis	1207	Garrapatero	1	14/7/2014	27.75	3.1
190	20/1/2015	groasis	1207	Garrapatero	1	14/7/2014	29.7	0.9
204	3/2/2015	groasis	1207	Garrapatero	1	14/7/2014	28.8	5.1
238	9/3/2015	groasis	1207	Garrapatero	1	14/7/2014	30.9	50.7
260	31/3/2015	groasis	1207	Garrapatero	1	14/7/2014	31	57.2
297	7/5/2015	groasis	1207	Garrapatero	1	14/7/2014	30.5	126.6
336	15/6/2015	groasis	1207	Garrapatero	1	14/7/2014	29.3	182.4
375	24/7/2015	groasis	1207	Garrapatero	1	14/7/2014	28.6	13.5
407	25/8/2015	groasis	1207	Garrapatero	1	14/7/2014	26.2	14.8
459	16/10/2015	groasis	1207	Garrapatero	1	14/7/2014	26.8	24
513	9/12/2015	groasis	1207	Garrapatero	1	14/7/2014	27.6	63.4
546	11/1/2016	groasis	1207	Garrapatero	1	14/7/2014	29.9	56.2
592	26/2/2016	groasis	1207	Garrapatero	1	14/7/2014	30.6	18.6
634	8/4/2016	groasis	1207	Garrapatero	1	14/7/2014	31.5	24.7
673	17/5/2016	groasis	1207	Garrapatero	0	14/7/2014	28.8	0.6
18	1/8/2014	groasis	1208	Garrapatero	0	14/7/2014	27.05	3.5
18	1/8/2014	groasis	1209	Garrapatero	0	14/7/2014	27.05	3.5
18	1/8/2014	groasis	1210	Garrapatero	1	14/7/2014	27.05	3.5
42	25/8/2014	groasis	1210	Garrapatero	1	14/7/2014	26	1.3
92	14/10/2014	groasis	1210	Garrapatero	1	14/7/2014	25.2	20.8
106	28/10/2014	groasis	1210	Garrapatero	1	14/7/2014	25.2	3.5
120	11/11/2014	groasis	1210	Garrapatero	1	14/7/2014	25.5	0.7
134	25/11/2014	groasis	1210	Garrapatero	1	14/7/2014	26.05	6
148	9/12/2014	groasis	1210	Garrapatero	1	14/7/2014	26.7	5.9
162	23/12/2014	groasis	1210	Garrapatero	1	14/7/2014	27.7	3
176	6/1/2015	groasis	1210	Garrapatero	1	14/7/2014	27.75	3.1
190	20/1/2015	groasis	1210	Garrapatero	1	14/7/2014	29.7	0.9
204	3/2/2015	groasis	1210	Garrapatero	1	14/7/2014	28.8	5.1
238	9/3/2015	groasis	1210	Garrapatero	1	14/7/2014	30.9	50.7
297	7/5/2015	groasis	1210	Garrapatero	1	14/7/2014	31	183.8
336	15/6/2015	groasis	1210	Garrapatero	1	14/7/2014	29.3	182.4
375	24/7/2015	groasis	1210	Garrapatero	1	14/7/2014	28.6	13.5
407	25/8/2015	groasis	1210	Garrapatero	1	14/7/2014	26.2	14.8
459	16/10/2015	groasis	1210	Garrapatero	1	14/7/2014	26.8	24
513	9/12/2015	groasis	1210	Garrapatero	1	14/7/2014	27.6	63.4
546	11/1/2016	groasis	1210	Garrapatero	1	14/7/2014	29.9	56.2
592	26/2/2016	groasis	1210	Garrapatero	1	14/7/2014	30.6	18.6
673	17/5/2016	groasis	1210	Garrapatero	0	14/7/2014	30	25.3
18	1/8/2014	groasis	1211	Garrapatero	1	14/7/2014	27.05	3.5
42	25/8/2014	groasis	1211	Garrapatero	1	14/7/2014	26	1.3
92	14/10/2014	groasis	1211	Garrapatero	1	14/7/2014	25.2	20.8
106	28/10/2014	groasis	1211	Garrapatero	1	14/7/2014	25.2	3.5
120	11/11/2014	groasis	1211	Garrapatero	1	14/7/2014	25.5	0.7
134	25/11/2014	groasis	1211	Garrapatero	1	14/7/2014	26.05	6
148	9/12/2014	groasis	1211	Garrapatero	1	14/7/2014	26.7	5.9
162	23/12/2014	groasis	1211	Garrapatero	1	14/7/2014	27.7	3
176	6/1/2015	groasis	1211	Garrapatero	1	14/7/2014	27.75	3.1
190	20/1/2015	groasis	1211	Garrapatero	1	14/7/2014	29.7	0.9
204	3/2/2015	groasis	1211	Garrapatero	0	14/7/2014	28.8	5.1
18	1/8/2014	groasis	1212	Garrapatero	1	14/7/2014	27.05	3.5
42	25/8/2014	groasis	1212	Garrapatero	1	14/7/2014	26	1.3
92	14/10/2014	groasis	1212	Garrapatero	1	14/7/2014	25.2	20.8
106	28/10/2014	groasis	1212	Garrapatero	1	14/7/2014	25.2	3.5
120	11/11/2014	groasis	1212	Garrapatero	1	14/7/2014	25.5	0.7
148	9/12/2014	groasis	1212	Garrapatero	1	14/7/2014	26.45	11.9
162	23/12/2014	groasis	1212	Garrapatero	1	14/7/2014	27.7	3
176	6/1/2015	groasis	1212	Garrapatero	1	14/7/2014	27.75	3.1
190	20/1/2015	groasis	1212	Garrapatero	1	14/7/2014	29.7	0.9
204	3/2/2015	groasis	1212	Garrapatero	1	14/7/2014	28.8	5.1
238	9/3/2015	groasis	1212	Garrapatero	1	14/7/2014	30.9	50.7
260	31/3/2015	groasis	1212	Garrapatero	1	14/7/2014	31	57.2
297	7/5/2015	groasis	1212	Garrapatero	1	14/7/2014	30.5	126.6
336	15/6/2015	groasis	1212	Garrapatero	1	14/7/2014	29.3	182.4
375	24/7/2015	groasis	1212	Garrapatero	1	14/7/2014	28.6	13.5
407	25/8/2015	groasis	1212	Garrapatero	1	14/7/2014	26.2	14.8
459	16/10/2015	groasis	1212	Garrapatero	1	14/7/2014	26.8	24
513	9/12/2015	groasis	1212	Garrapatero	1	14/7/2014	27.6	63.4
546	11/1/2016	groasis	1212	Garrapatero	1	14/7/2014	29.9	56.2
592	26/2/2016	groasis	1212	Garrapatero	1	14/7/2014	30.6	18.6
673	17/5/2016	groasis	1212	Garrapatero	0	14/7/2014	30	25.3
18	1/8/2014	groasis	1213	Garrapatero	1	14/7/2014	27.05	3.5
42	25/8/2014	groasis	1213	Garrapatero	0	14/7/2014	26	1.3
18	1/8/2014	groasis	1214	Garrapatero	1	14/7/2014	27.05	3.5
42	25/8/2014	groasis	1214	Garrapatero	1	14/7/2014	26	1.3
92	14/10/2014	groasis	1214	Garrapatero	1	14/7/2014	25.2	20.8
106	28/10/2014	groasis	1214	Garrapatero	1	14/7/2014	25.2	3.5
120	11/11/2014	groasis	1214	Garrapatero	1	14/7/2014	25.5	0.7
134	25/11/2014	groasis	1214	Garrapatero	1	14/7/2014	26.05	6
148	9/12/2014	groasis	1214	Garrapatero	1	14/7/2014	26.7	5.9
162	23/12/2014	groasis	1214	Garrapatero	1	14/7/2014	27.7	3
176	6/1/2015	groasis	1214	Garrapatero	1	14/7/2014	27.75	3.1
190	20/1/2015	groasis	1214	Garrapatero	1	14/7/2014	29.7	0.9
204	3/2/2015	groasis	1214	Garrapatero	1	14/7/2014	28.8	5.1
238	9/3/2015	groasis	1214	Garrapatero	1	14/7/2014	30.9	50.7
260	31/3/2015	groasis	1214	Garrapatero	1	14/7/2014	31	57.2
297	7/5/2015	groasis	1214	Garrapatero	1	14/7/2014	30.5	126.6
336	15/6/2015	groasis	1214	Garrapatero	1	14/7/2014	29.3	182.4
407	25/8/2015	groasis	1214	Garrapatero	1	14/7/2014	27.8	28.3
459	16/10/2015	groasis	1214	Garrapatero	1	14/7/2014	26.8	24
513	9/12/2015	groasis	1214	Garrapatero	1	14/7/2014	27.6	63.4
546	11/1/2016	groasis	1214	Garrapatero	1	14/7/2014	29.9	56.2
592	26/2/2016	groasis	1214	Garrapatero	1	14/7/2014	30.6	18.6
634	8/4/2016	groasis	1214	Garrapatero	0	14/7/2014	31.5	24.7
18	1/8/2014	groasis	1215	Garrapatero	1	14/7/2014	27.05	3.5
42	25/8/2014	groasis	1215	Garrapatero	1	14/7/2014	26	1.3
92	14/10/2014	groasis	1215	Garrapatero	1	14/7/2014	25.2	20.8
106	28/10/2014	groasis	1215	Garrapatero	1	14/7/2014	25.2	3.5
120	11/11/2014	groasis	1215	Garrapatero	1	14/7/2014	25.5	0.7
134	25/11/2014	groasis	1215	Garrapatero	1	14/7/2014	26.05	6
148	9/12/2014	groasis	1215	Garrapatero	1	14/7/2014	26.7	5.9
162	23/12/2014	groasis	1215	Garrapatero	1	14/7/2014	27.7	3
176	6/1/2015	groasis	1215	Garrapatero	1	14/7/2014	27.75	3.1
180	10/1/2015	groasis	1215	Garrapatero	1	14/7/2014	29.5	0
204	3/2/2015	groasis	1215	Garrapatero	0	14/7/2014	29.7	6
18	1/8/2014	groasis	1216	Garrapatero	1	14/7/2014	27.05	3.5
42	25/8/2014	groasis	1216	Garrapatero	1	14/7/2014	26	1.3
92	14/10/2014	groasis	1216	Garrapatero	1	14/7/2014	25.2	20.8
106	28/10/2014	groasis	1216	Garrapatero	1	14/7/2014	25.2	3.5
120	11/11/2014	groasis	1216	Garrapatero	1	14/7/2014	25.5	0.7
134	25/11/2014	groasis	1216	Garrapatero	1	14/7/2014	26.05	6
148	9/12/2014	groasis	1216	Garrapatero	1	14/7/2014	26.7	5.9
162	23/12/2014	groasis	1216	Garrapatero	1	14/7/2014	27.7	3
176	6/1/2015	groasis	1216	Garrapatero	1	14/7/2014	27.75	3.1
190	20/1/2015	groasis	1216	Garrapatero	1	14/7/2014	29.7	0.9
204	3/2/2015	groasis	1216	Garrapatero	1	14/7/2014	28.8	5.1
238	9/3/2015	groasis	1216	Garrapatero	1	14/7/2014	30.9	50.7
260	31/3/2015	groasis	1216	Garrapatero	1	14/7/2014	31	57.2
297	7/5/2015	groasis	1216	Garrapatero	1	14/7/2014	30.5	126.6
336	15/6/2015	groasis	1216	Garrapatero	1	14/7/2014	29.3	182.4
375	24/7/2015	groasis	1216	Garrapatero	1	14/7/2014	28.6	13.5
407	25/8/2015	groasis	1216	Garrapatero	1	14/7/2014	26.2	14.8
459	16/10/2015	groasis	1216	Garrapatero	1	14/7/2014	26.8	24
513	9/12/2015	groasis	1216	Garrapatero	1	14/7/2014	27.6	63.4
546	11/1/2016	groasis	1216	Garrapatero	1	14/7/2014	29.9	56.2
592	26/2/2016	groasis	1216	Garrapatero	1	14/7/2014	30.6	18.6
634	8/4/2016	groasis	1216	Garrapatero	1	14/7/2014	31.5	24.7
673	17/5/2016	groasis	1216	Garrapatero	0	14/7/2014	28.8	0.6
18	1/8/2014	groasis	1217	Garrapatero	1	14/7/2014	27.05	3.5
42	25/8/2014	groasis	1217	Garrapatero	1	14/7/2014	26	1.3
92	14/10/2014	groasis	1217	Garrapatero	1	14/7/2014	25.2	20.8
106	28/10/2014	groasis	1217	Garrapatero	1	14/7/2014	25.2	3.5
120	11/11/2014	groasis	1217	Garrapatero	1	14/7/2014	25.5	0.7
134	25/11/2014	groasis	1217	Garrapatero	1	14/7/2014	26.05	6
148	9/12/2014	groasis	1217	Garrapatero	1	14/7/2014	26.7	5.9
162	23/12/2014	groasis	1217	Garrapatero	1	14/7/2014	27.7	3
176	6/1/2015	groasis	1217	Garrapatero	1	14/7/2014	27.75	3.1
190	20/1/2015	groasis	1217	Garrapatero	1	14/7/2014	29.7	0.9
204	3/2/2015	groasis	1217	Garrapatero	1	14/7/2014	28.8	5.1
238	9/3/2015	groasis	1217	Garrapatero	1	14/7/2014	30.9	50.7
260	31/3/2015	groasis	1217	Garrapatero	1	14/7/2014	31	57.2
297	7/5/2015	groasis	1217	Garrapatero	1	14/7/2014	30.5	126.6
336	15/6/2015	groasis	1217	Garrapatero	1	14/7/2014	29.3	182.4
375	24/7/2015	groasis	1217	Garrapatero	1	14/7/2014	28.6	13.5
407	25/8/2015	groasis	1217	Garrapatero	1	14/7/2014	26.2	14.8
459	16/10/2015	groasis	1217	Garrapatero	1	14/7/2014	26.8	24
513	9/12/2015	groasis	1217	Garrapatero	1	14/7/2014	27.6	63.4
546	11/1/2016	groasis	1217	Garrapatero	1	14/7/2014	29.9	56.2
592	26/2/2016	groasis	1217	Garrapatero	1	14/7/2014	30.6	18.6
634	8/4/2016	groasis	1217	Garrapatero	1	14/7/2014	31.5	24.7
673	17/5/2016	groasis	1217	Garrapatero	0	14/7/2014	28.8	0.6
18	1/8/2014	groasis	1218	Garrapatero	1	14/7/2014	27.05	3.5
42	25/8/2014	groasis	1218	Garrapatero	1	14/7/2014	26	1.3
92	14/10/2014	groasis	1218	Garrapatero	1	14/7/2014	25.2	20.8
106	28/10/2014	groasis	1218	Garrapatero	1	14/7/2014	25.2	3.5
120	11/11/2014	groasis	1218	Garrapatero	1	14/7/2014	25.5	0.7
134	25/11/2014	groasis	1218	Garrapatero	1	14/7/2014	26.05	6
148	9/12/2014	groasis	1218	Garrapatero	1	14/7/2014	26.7	5.9
162	23/12/2014	groasis	1218	Garrapatero	1	14/7/2014	27.7	3
176	6/1/2015	groasis	1218	Garrapatero	1	14/7/2014	27.75	3.1
190	20/1/2015	groasis	1218	Garrapatero	1	14/7/2014	29.7	0.9
204	3/2/2015	groasis	1218	Garrapatero	1	14/7/2014	28.8	5.1
238	9/3/2015	groasis	1218	Garrapatero	1	14/7/2014	30.9	50.7
260	31/3/2015	groasis	1218	Garrapatero	1	14/7/2014	31	57.2
297	7/5/2015	groasis	1218	Garrapatero	1	14/7/2014	30.5	126.6
336	15/6/2015	groasis	1218	Garrapatero	1	14/7/2014	29.3	182.4
375	24/7/2015	groasis	1218	Garrapatero	1	14/7/2014	28.6	13.5
407	25/8/2015	groasis	1218	Garrapatero	1	14/7/2014	26.2	14.8
459	16/10/2015	groasis	1218	Garrapatero	1	14/7/2014	26.8	24
513	9/12/2015	groasis	1218	Garrapatero	1	14/7/2014	27.6	63.4
546	11/1/2016	groasis	1218	Garrapatero	1	14/7/2014	29.9	56.2
592	26/2/2016	groasis	1218	Garrapatero	1	14/7/2014	30.6	18.6
634	8/4/2016	groasis	1218	Garrapatero	0	14/7/2014	31.5	24.7
18	1/8/2014	groasis	1219	Garrapatero	1	14/7/2014	27.05	3.5
42	25/8/2014	groasis	1219	Garrapatero	1	14/7/2014	26	1.3
92	14/10/2014	groasis	1219	Garrapatero	1	14/7/2014	25.2	20.8
106	28/10/2014	groasis	1219	Garrapatero	0	14/7/2014	25.2	3.5
18	1/8/2014	groasis	1220	Garrapatero	1	14/7/2014	27.05	3.5
42	25/8/2014	groasis	1220	Garrapatero	1	14/7/2014	26	1.3
92	14/10/2014	groasis	1220	Garrapatero	1	14/7/2014	25.2	20.8
106	28/10/2014	groasis	1220	Garrapatero	1	14/7/2014	25.2	3.5
120	11/11/2014	groasis	1220	Garrapatero	1	14/7/2014	25.5	0.7
134	25/11/2014	groasis	1220	Garrapatero	1	14/7/2014	26.05	6
148	9/12/2014	groasis	1220	Garrapatero	1	14/7/2014	26.7	5.9
162	23/12/2014	groasis	1220	Garrapatero	1	14/7/2014	27.7	3
176	6/1/2015	groasis	1220	Garrapatero	1	14/7/2014	27.75	3.1
190	20/1/2015	groasis	1220	Garrapatero	1	14/7/2014	29.7	0.9
204	3/2/2015	groasis	1220	Garrapatero	1	14/7/2014	28.8	5.1
238	9/3/2015	groasis	1220	Garrapatero	1	14/7/2014	30.9	50.7
260	31/3/2015	groasis	1220	Garrapatero	1	14/7/2014	31	57.2
297	7/5/2015	groasis	1220	Garrapatero	1	14/7/2014	30.5	126.6
336	15/6/2015	groasis	1220	Garrapatero	1	14/7/2014	29.3	182.4
375	24/7/2015	groasis	1220	Garrapatero	1	14/7/2014	28.6	13.5
407	25/8/2015	groasis	1220	Garrapatero	1	14/7/2014	26.2	14.8
459	16/10/2015	groasis	1220	Garrapatero	1	14/7/2014	26.8	24
513	9/12/2015	groasis	1220	Garrapatero	1	14/7/2014	27.6	63.4
546	11/1/2016	groasis	1220	Garrapatero	1	14/7/2014	29.9	56.2
592	26/2/2016	groasis	1220	Garrapatero	0	14/7/2014	30.6	18.6
25	14/7/2014	groasis	1221	Garrapatero	1	19/6/2014	27.2	5.3
43	1/8/2014	groasis	1221	Garrapatero	0	19/6/2014	27.05	3.5
18	1/8/2014	control	1222	Garrapatero	1	14/7/2014	27.05	3.5
42	25/8/2014	control	1222	Garrapatero	0	14/7/2014	26	1.3
18	1/8/2014	control	1223	Garrapatero	1	14/7/2014	27.05	3.5
42	25/8/2014	control	1223	Garrapatero	0	14/7/2014	26	1.3
18	1/8/2014	control	1224	Garrapatero	1	14/7/2014	27.05	3.5
42	25/8/2014	control	1224	Garrapatero	0	14/7/2014	26	1.3
18	1/8/2014	control	1225	Garrapatero	1	14/7/2014	27.05	3.5
42	25/8/2014	control	1225	Garrapatero	0	14/7/2014	26	1.3
18	1/8/2014	control	1226	Garrapatero	1	14/7/2014	27.05	3.5
42	25/8/2014	control	1226	Garrapatero	0	14/7/2014	26	1.3
18	1/8/2014	control	1227	Garrapatero	1	14/7/2014	27.05	3.5
42	25/8/2014	control	1227	Garrapatero	1	14/7/2014	26	1.3
92	14/10/2014	control	1227	Garrapatero	0	14/7/2014	25.2	20.8
18	1/8/2014	control	1228	Garrapatero	1	14/7/2014	27.05	3.5
42	25/8/2014	control	1228	Garrapatero	0	14/7/2014	26	1.3
18	1/8/2014	control	1229	Garrapatero	1	14/7/2014	27.05	3.5
42	25/8/2014	control	1229	Garrapatero	0	14/7/2014	26	1.3
18	1/8/2014	control	1230	Garrapatero	1	14/7/2014	27.05	3.5
42	25/8/2014	control	1230	Garrapatero	0	14/7/2014	26	1.3
18	1/8/2014	control	1231	Garrapatero	1	14/7/2014	27.05	3.5
42	25/8/2014	control	1231	Garrapatero	0	14/7/2014	26	1.3
18	1/8/2014	control	1232	Garrapatero	0	14/7/2014	27.05	3.5
18	1/8/2014	control	1233	Garrapatero	1	14/7/2014	27.05	3.5
42	25/8/2014	control	1233	Garrapatero	0	14/7/2014	26	1.3
18	1/8/2014	control	1234	Garrapatero	0	14/7/2014	27.05	3.5
18	1/8/2014	control	1235	Garrapatero	1	14/7/2014	27.05	3.5
42	25/8/2014	control	1235	Garrapatero	0	14/7/2014	26	1.3
18	1/8/2014	control	1236	Garrapatero	0	14/7/2014	27.05	3.5
24	25/8/2014	groasis	1237	Garrapatero	1	1/8/2014	26	1.3
74	14/10/2014	groasis	1237	Garrapatero	1	1/8/2014	25.2	20.8
88	28/10/2014	groasis	1237	Garrapatero	1	1/8/2014	25.2	3.5
102	11/11/2014	groasis	1237	Garrapatero	1	1/8/2014	25.5	0.7
116	25/11/2014	groasis	1237	Garrapatero	1	1/8/2014	26.05	6
130	9/12/2014	groasis	1237	Garrapatero	1	1/8/2014	26.7	5.9
144	23/12/2014	groasis	1237	Garrapatero	1	1/8/2014	27.7	3
158	6/1/2015	groasis	1237	Garrapatero	1	1/8/2014	27.75	3.1
172	20/1/2015	groasis	1237	Garrapatero	1	1/8/2014	29.7	0.9
186	3/2/2015	groasis	1237	Garrapatero	1	1/8/2014	28.8	5.1
220	9/3/2015	groasis	1237	Garrapatero	0	1/8/2014	30.9	50.7
27	28/8/2014	groasis	1238	Garrapatero	1	1/8/2014	26	1.7
74	14/10/2014	groasis	1238	Garrapatero	1	1/8/2014	25.2	20.4
88	28/10/2014	groasis	1238	Garrapatero	1	1/8/2014	25.2	3.5
102	11/11/2014	groasis	1238	Garrapatero	1	1/8/2014	25.5	0.7
116	25/11/2014	groasis	1238	Garrapatero	1	1/8/2014	26.05	6
130	9/12/2014	groasis	1238	Garrapatero	1	1/8/2014	26.7	5.9
144	23/12/2014	groasis	1238	Garrapatero	1	1/8/2014	27.7	3
158	6/1/2015	groasis	1238	Garrapatero	1	1/8/2014	27.75	3.1
172	20/1/2015	groasis	1238	Garrapatero	1	1/8/2014	29.7	0.9
186	3/2/2015	groasis	1238	Garrapatero	1	1/8/2014	28.8	5.1
220	9/3/2015	groasis	1238	Garrapatero	1	1/8/2014	30.9	50.7
242	31/3/2015	groasis	1238	Garrapatero	1	1/8/2014	31	57.2
279	7/5/2015	groasis	1238	Garrapatero	1	1/8/2014	30.5	126.6
318	15/6/2015	groasis	1238	Garrapatero	1	1/8/2014	29.3	182.4
357	24/7/2015	groasis	1238	Garrapatero	1	1/8/2014	28.6	13.5
389	25/8/2015	groasis	1238	Garrapatero	1	1/8/2014	26.2	14.8
441	16/10/2015	groasis	1238	Garrapatero	1	1/8/2014	26.8	24
495	9/12/2015	groasis	1238	Garrapatero	1	1/8/2014	27.6	63.4
528	11/1/2016	groasis	1238	Garrapatero	1	1/8/2014	29.9	56.2
574	26/2/2016	groasis	1238	Garrapatero	1	1/8/2014	30.6	18.6
616	8/4/2016	groasis	1238	Garrapatero	0	1/8/2014	31.5	24.7
24	25/8/2014	groasis	1239	Garrapatero	1	1/8/2014	26	1.3
74	14/10/2014	groasis	1239	Garrapatero	1	1/8/2014	25.2	20.8
88	28/10/2014	groasis	1239	Garrapatero	1	1/8/2014	25.2	3.5
102	11/11/2014	groasis	1239	Garrapatero	1	1/8/2014	25.5	0.7
116	25/11/2014	groasis	1239	Garrapatero	1	1/8/2014	26.05	6
130	9/12/2014	groasis	1239	Garrapatero	1	1/8/2014	26.7	5.9
144	23/12/2014	groasis	1239	Garrapatero	1	1/8/2014	27.7	3
158	6/1/2015	groasis	1239	Garrapatero	0	1/8/2014	27.75	3.1
24	25/8/2014	groasis	1240	Garrapatero	1	1/8/2014	26	1.3
74	14/10/2014	groasis	1240	Garrapatero	1	1/8/2014	25.2	20.8
88	28/10/2014	groasis	1240	Garrapatero	1	1/8/2014	25.2	3.5
102	11/11/2014	groasis	1240	Garrapatero	1	1/8/2014	25.5	0.7
116	25/11/2014	groasis	1240	Garrapatero	1	1/8/2014	26.05	6
130	9/12/2014	groasis	1240	Garrapatero	1	1/8/2014	26.7	5.9
144	23/12/2014	groasis	1240	Garrapatero	1	1/8/2014	27.7	3
158	6/1/2015	groasis	1240	Garrapatero	1	1/8/2014	27.75	3.1
172	20/1/2015	groasis	1240	Garrapatero	1	1/8/2014	29.7	0.9
186	3/2/2015	groasis	1240	Garrapatero	1	1/8/2014	28.8	5.1
220	9/3/2015	groasis	1240	Garrapatero	1	1/8/2014	30.9	50.7
242	31/3/2015	groasis	1240	Garrapatero	1	1/8/2014	31	57.2
279	7/5/2015	groasis	1240	Garrapatero	1	1/8/2014	30.5	126.6
318	15/6/2015	groasis	1240	Garrapatero	1	1/8/2014	29.3	182.4
357	24/7/2015	groasis	1240	Garrapatero	1	1/8/2014	28.6	13.5
389	25/8/2015	groasis	1240	Garrapatero	1	1/8/2014	26.2	14.8
441	16/10/2015	groasis	1240	Garrapatero	1	1/8/2014	26.8	24
495	9/12/2015	groasis	1240	Garrapatero	1	1/8/2014	27.6	63.4
528	11/1/2016	groasis	1240	Garrapatero	1	1/8/2014	29.9	56.2
574	26/2/2016	groasis	1240	Garrapatero	1	1/8/2014	30.6	18.6
616	8/4/2016	groasis	1240	Garrapatero	0	1/8/2014	31.5	24.7
24	25/8/2014	groasis	1241	Garrapatero	1	1/8/2014	26	1.3
74	14/10/2014	groasis	1241	Garrapatero	1	1/8/2014	25.2	20.8
88	28/10/2014	groasis	1241	Garrapatero	1	1/8/2014	25.2	3.5
102	11/11/2014	groasis	1241	Garrapatero	1	1/8/2014	25.5	0.7
116	25/11/2014	groasis	1241	Garrapatero	1	1/8/2014	26.05	6
130	9/12/2014	groasis	1241	Garrapatero	1	1/8/2014	26.7	5.9
144	23/12/2014	groasis	1241	Garrapatero	0	1/8/2014	27.7	3
24	25/8/2014	groasis	1242	Garrapatero	1	1/8/2014	26	1.3
74	14/10/2014	groasis	1242	Garrapatero	1	1/8/2014	25.2	20.8
88	28/10/2014	groasis	1242	Garrapatero	1	1/8/2014	25.2	3.5
102	11/11/2014	groasis	1242	Garrapatero	1	1/8/2014	25.5	0.7
116	25/11/2014	groasis	1242	Garrapatero	1	1/8/2014	26.05	6
130	9/12/2014	groasis	1242	Garrapatero	1	1/8/2014	26.7	5.9
144	23/12/2014	groasis	1242	Garrapatero	1	1/8/2014	27.7	3
158	6/1/2015	groasis	1242	Garrapatero	1	1/8/2014	27.75	3.1
172	20/1/2015	groasis	1242	Garrapatero	1	1/8/2014	29.7	0.9
186	3/2/2015	groasis	1242	Garrapatero	1	1/8/2014	28.8	5.1
220	9/3/2015	groasis	1242	Garrapatero	1	1/8/2014	30.9	50.7
242	31/3/2015	groasis	1242	Garrapatero	1	1/8/2014	31	57.2
279	7/5/2015	groasis	1242	Garrapatero	1	1/8/2014	30.5	126.6
318	15/6/2015	groasis	1242	Garrapatero	1	1/8/2014	29.3	182.4
357	24/7/2015	groasis	1242	Garrapatero	1	1/8/2014	28.6	13.5
389	25/8/2015	groasis	1242	Garrapatero	1	1/8/2014	26.2	14.8
441	16/10/2015	groasis	1242	Garrapatero	1	1/8/2014	26.8	24
495	9/12/2015	groasis	1242	Garrapatero	1	1/8/2014	27.6	63.4
528	11/1/2016	groasis	1242	Garrapatero	0	1/8/2014	29.9	56.2
24	25/8/2014	groasis	1243	Garrapatero	1	1/8/2014	26	1.3
74	14/10/2014	groasis	1243	Garrapatero	1	1/8/2014	25.2	20.8
88	28/10/2014	groasis	1243	Garrapatero	1	1/8/2014	25.2	3.5
102	11/11/2014	groasis	1243	Garrapatero	1	1/8/2014	25.5	0.7
116	25/11/2014	groasis	1243	Garrapatero	1	1/8/2014	26.05	6
130	9/12/2014	groasis	1243	Garrapatero	1	1/8/2014	26.7	5.9
144	23/12/2014	groasis	1243	Garrapatero	1	1/8/2014	27.7	3
158	6/1/2015	groasis	1243	Garrapatero	1	1/8/2014	27.75	3.1
172	20/1/2015	groasis	1243	Garrapatero	1	1/8/2014	29.7	0.9
186	3/2/2015	groasis	1243	Garrapatero	1	1/8/2014	28.8	5.1
220	9/3/2015	groasis	1243	Garrapatero	1	1/8/2014	30.9	50.7
279	7/5/2015	groasis	1243	Garrapatero	1	1/8/2014	31	183.8
318	15/6/2015	groasis	1243	Garrapatero	1	1/8/2014	29.3	182.4
357	24/7/2015	groasis	1243	Garrapatero	1	1/8/2014	28.6	13.5
389	25/8/2015	groasis	1243	Garrapatero	1	1/8/2014	26.2	14.8
441	16/10/2015	groasis	1243	Garrapatero	1	1/8/2014	26.8	24
495	9/12/2015	groasis	1243	Garrapatero	1	1/8/2014	27.6	63.4
574	26/2/2016	groasis	1243	Garrapatero	0	1/8/2014	30.3	74.8
24	25/8/2014	groasis	1244	Garrapatero	1	1/8/2014	26	1.3
74	14/10/2014	groasis	1244	Garrapatero	0	1/8/2014	25.2	20.8
24	25/8/2014	groasis	1245	Garrapatero	1	1/8/2014	26	1.3
74	14/10/2014	groasis	1245	Garrapatero	1	1/8/2014	25.2	20.8
88	28/10/2014	groasis	1245	Garrapatero	1	1/8/2014	25.2	3.5
102	11/11/2014	groasis	1245	Garrapatero	1	1/8/2014	25.5	0.7
116	25/11/2014	groasis	1245	Garrapatero	1	1/8/2014	26.05	6
130	9/12/2014	groasis	1245	Garrapatero	1	1/8/2014	26.7	5.9
144	23/12/2014	groasis	1245	Garrapatero	1	1/8/2014	27.7	3
[truncated: 2,760 more rows]
